# Supplementary material for: Genomic characterization of highly pathogenic H5 avian influenza viruses from Alaska during 2022 provides evidence for genotype-specific trends of spatiotemporal and interspecies dissemination
Source: Emerg Microbes Infect. 2024 Sep 17;13(1):2406291. doi: 10.1080/22221751.2024.2406291 (PMC11443546; doi:10.1080/22221751.2024.2406291)
Supplement: Ahlstrom et al HPAI in AK supplementary table 1.xlsx [file TEMI_A_2406291_SM2375.xlsx]

## Sheet: Sheet4
	PB2 (seg1)		PB1 (seg2)		PA (seg3)		HA (seg4)	NP (seg5)		NS (seg8)
Sequence ID	E627K	K482R	K207R	N328K	S224P	V63I	T156A	M105V	N319K	D74N	Animal Type	Species	Borough	Collection Date	Genotype
A/chicken/Alaska/22-013107-001/2022 (H5N1)							1				backyard poultry	Chicken	Matanuska-Susitna Borough	2022-04-28	B4.1
A/chicken/Alaska/22-013107-002/2022 (H5N1)							1				backyard poultry	Chicken	Matanuska-Susitna Borough	2022-04-28	B4.1
A/chicken/Alaska/22-023555-001/2022 (H5N1)							1				backyard poultry	Chicken	Bethel Census Area	2022-07-25	B4.1
A/chicken/Alaska/22-031261-002/2022 (H5N1)							1				backyard poultry	Chicken	Matanuska-Susitna Borough	2022-09-28	na
A/chicken/Alaska/22-031261-003/2022 (H5N1)							1				backyard poultry	Chicken	Matanuska-Susitna Borough	2022-09-28	B3.2
A/chicken/Alaska/22-031261-004/2022 (H5N1)							1				backyard poultry	Chicken	Matanuska-Susitna Borough	2022-09-28	na
A/chicken/Alaska/22-031261-005/2022 (H5N1)							1				backyard poultry	Chicken	Matanuska-Susitna Borough	2022-09-28	na
A/chicken/Alaska/22-032677-003/2022 (H5N1)							1				backyard poultry	Chicken	Matanuska-Susitna Borough	2022-10-11	B3.2
A/chicken/Alaska/22-032677-005/2022 (H5N1)							1				backyard poultry	Chicken	Matanuska-Susitna Borough	2022-10-11	na
A/domestic turkey/Alaska/22-032677-001/2022 (H5N1)							1				backyard poultry	Turkey	Matanuska-Susitna Borough	2022-10-11	B3.2
A/domestic turkey/Alaska/22-032677-004/2022 (H5N1)							1				backyard poultry	Turkey	Matanuska-Susitna Borough	2022-10-11	B3.2
A/domestic turkey/Alaska/22-032677-006/2022 (H5N1)							1				backyard poultry	Turkey	Matanuska-Susitna Borough	2022-10-11	B3.2
A/emu/Alaska/22-031266-001/2022 (H5N1)							1				backyard poultry	Emu	Matanuska-Susitna Borough	2022-09-29	na
A/black bear/Alaska/22-036396-001/2022 (H5N1)	1						1				mammal	Bear, Black	Juneau	2022-10-21	B4.1
A/brown bear/Alaska/22-039119-001/2022 (H5N1)								1	1		mammal	Bear, Brown	Kodiak Island Borough	2022-11-29	na
A/red fox/Alaska/22-016300-001/2022 (H5N1)		1					1	1	1		mammal	Fox, Red	Aleutians West Census Area	2022-05-10	A3
A/red fox/Alaska/22-020792-002/2022 (H5N1)							1				mammal	Fox, Red	Nome Census Area	2022-06-13	B3.2
A/American wigeon/Alaska/22-034097-002/2022 (H5N1)							1				wild bird	Wigeon, American	Juneau	2022-10-01	B3.2
A/American wigeon/Alaska/22-034097-007/2022 (H5N1)		1	1					1	1		wild bird	Wigeon, American	Juneau	2022-10-01	A3
A/Arctic tern/Alaska/22-020952-002/2022 (H5N1)							1				wild bird	Tern, Arctic	Bethel Census Area	2022-07-22	B3.2
A/bald eagle/Alaska/22-013001-001/2022 (H5N1)		1				1	1	1	1		wild bird	Eagle, Bald	Aleutians West Census Area	2022-04-26	A3
A/bald eagle/Alaska/22-013831-001/2022 (H5N1)		1					1	1	1		wild bird	Eagle, Bald	Aleutians West Census Area	2022-04-27	A3
A/bald eagle/Alaska/22-014969-001/2022 (H5N1)				1			1				wild bird	Eagle, Bald	Anchorage	2022-05-09	B2.1
A/bald eagle/Alaska/22-014971-001/2022 (H5N1)							1				wild bird	Eagle, Bald	Anchorage	2022-05-09	B3.2
A/bald eagle/Alaska/22-015680-001/2022 (H5N1)		1						1	1		wild bird	Eagle, Bald	Aleutians West Census Area	2022-05-11	A3
A/bald eagle/Alaska/22-015682-001/2022 (H5N1)		1					1	1	1		wild bird	Eagle, Bald	Aleutians West Census Area	2022-05-11	A3
A/bald eagle/Alaska/22-016455-001/2022 (H5N1)							1				wild bird	Eagle, Bald	Kenai Peninsula Borough	2022-05-20	B4.1
A/bald eagle/Alaska/22-016456-001/2022 (H5N1)							1				wild bird	Eagle, Bald	Kenai Peninsula Borough	2022-05-20	B4.1
A/bald eagle/Alaska/22-016934-001/2022 (H5N1)							1				wild bird	Eagle, Bald	Sitka	2022-05-14	B4.1
A/bald eagle/Alaska/22-016934-002/2022 (H5N1)							1				wild bird	Eagle, Bald	Sitka	2022-05-18	B4.1
A/bald eagle/Alaska/22-016934-003/2022 (H5N1)							1				wild bird	Eagle, Bald	Sitka	2022-05-21	B4.1
A/bald eagle/Alaska/22-016934-004/2022 (H5N1)							1				wild bird	Eagle, Bald	Sitka	2022-05-22	B3.2
A/bald eagle/Alaska/22-017950-001/2022 (H5N1)		1						1	1		wild bird	Eagle, Bald	Aleutians West Census Area	2022-06-02	na
A/bald eagle/Alaska/22-023552-001/2022 (H5N1)							1				wild bird	Eagle, Bald	North Slope Borough	2022-04-27	B4.1
A/bald eagle/Alaska/22-035250-001/unknown (H5N1)		1					1	1	1		wild bird	Eagle, Bald	Aleutians West Census Area	unknown	A3
A/bald eagle/Alaska/22-035250-002/unknown (H5N1)		1						1	1		wild bird	Eagle, Bald	Aleutians West Census Area	unknown	A3
A/bald eagle/Alaska/22-040391-003/2022 (H5N1)		1					1	1	1		wild bird	Eagle, Bald	Sitka	2022-12-04	A3
A/bald eagle/Alaska/22-042131-002/2022 (H5N1)		1						1	1		wild bird	Eagle, Bald	Aleutians West Census Area	2022-10-26	A3
A/bald eagle/Alaska/22-042131-003/2022 (H5N1)		1					1	1	1		wild bird	Eagle, Bald	Aleutians West Census Area	2022-11-17	A3
A/black brant/Alaska/22-017363-001/2022 (H5N1)							1				wild bird	Brant, Black	Chugach Census Area	2022-05-27	B3.1
A/black brant/Alaska/22-017953-001/2022 (H5N1)							1				wild bird	Brant, Black	Kusilvak Census Area	2022-06-06	B3.2
A/black brant/Alaska/22-018101-001/2022 (H5N1)							1				wild bird	Brant, Black	Aleutians East Borough	2022-06-06	B4.1
A/black brant/Alaska/22-023553-002/unknown (H5N1)							1				wild bird	Brant, Black	North Slope Borough	Unknown	B3.2
A/cackling goose/Alaska/IZ22_0116/2022 (H5N1)							1				wild bird	Goose, Cackling	Aleutians East Borough	2022-09-05	B3.2
A/cackling goose/Alaska/IZ22_0117/2022 (H5N1)							1				wild bird	Goose, Cackling	Aleutians East Borough	2022-09-05	B3.2
A/cackling goose/Alaska/IZ22_0251/2022 (H5N1)							1				wild bird	Goose, Cackling	Aleutians East Borough	2022-09-09	B3.2
A/cackling goose/Alaska/IZ22_0787/2022 (H5N1)							1				wild bird	Goose, Cackling	Aleutians East Borough	2022-09-30	B3.2
A/Canada goose/Alaska/22-013831-002/2022 (H5N1)							1				wild bird	Goose, Canada	Aleutians West Census Area	2022-04-28	B4.1
A/Canada goose/Alaska/22-013831-003/2022 (H5N1)							1				wild bird	Goose, Canada	Anchorage	2022-04-29	B3.2
A/Canada goose/Alaska/22-014432-001/2022 (H5N1)							1				wild bird	Goose, Canada	Anchorage	2022-05-04	B4.1
A/Canada goose/Alaska/22-014433-001/2022 (H5N1)							1				wild bird	Goose, Canada	Anchorage	2022-05-04	B4.1
A/Canada goose/Alaska/22-014435-001/2022 (H5N1)							1				wild bird	Goose, Canada	Anchorage	2022-05-05	B3.2
A/Canada goose/Alaska/22-015683-001/2022 (H5N1)							1				wild bird	Goose, Canada	Anchorage	2022-05-16	na
A/common raven/Alaska/22-020951-001/2022 (H5N1)							1				wild bird	Raven, Common	North Slope Borough	2022-06-26	B3.2
A/common raven/Alaska/22-020951-002/2022 (H5N1)							1				wild bird	Raven, Common	North Slope Borough	2022-06-26	B3.2
A/common raven/Alaska/22-021856-001/2022 (H5N1)							1				wild bird	Raven, Common	Northwest Arctic Borough	2022-07-08	B3.2
A/common raven/Alaska/22-025788-001/2022 (H5N1)		1					1	1	1		wild bird	Raven, Common	North Slope Borough	2022-07-31	A3
A/common raven/Alaska/22-031265-001/2022 (H5N1)							1				wild bird	Raven, Common	North Slope Borough	2022-09-20	B3.2
A/common raven/Alaska/22-036618-002/2022 (H5N1)								1	1		wild bird	Raven, Common	Sitka	2022-11-05	na
A/common raven/Alaska/22-037656-001/2022 (H5N1)		1						1	1		wild bird	Raven, Common	Sitka	2022-11-08	A3
A/common raven/Alaska/22-037656-002/2022 (H5N1)		1						1	1		wild bird	Raven, Common	Sitka	2022-11-09	A3
A/common raven/Alaska/22-037656-003/2022 (H5N1)		1						1	1		wild bird	Raven, Common	Sitka	2022-11-11	A3
A/common raven/Alaska/22-042128-001/2022 (H5N1)							1				wild bird	Raven, Common	Sitka	2022-12-18	B3.2
A/eider/Alaska/22-031265-003/2022 (H5N1)							1				wild bird	Eider (unspecified)	North Slope Borough	2022-09-20	B4.1
A/gadwall/Alaska/IZ22_0441/2022 (H5N1)							1				wild bird	Gadwall	Aleutians East Borough	2022-09-20	B3.2
A/gadwall/Alaska/IZ22_0442/2022 (H5N1)							1				wild bird	Gadwall	Aleutians East Borough	2022-09-20	B3.2
A/glaucous gull/Alaska/22-017953-003/2022 (H5N1)							1				wild bird	Gull, Glaucous	Kusilvak Census Area	2022-06-06	B3.2
A/glaucous gull/Alaska/22-017953-004/2022 (H5N1)							1				wild bird	Gull, Glaucous	Bethel Census Area	2022-06-06	B3.2
A/glaucous gull/Alaska/22-017953-009/2022 (H5N1)							1				wild bird	Gull, Glaucous	Bethel Census Area	2022-06-06	B3.2
A/glaucous gull/Alaska/22-021855-001/2022 (H5N1)							1				wild bird	Gull, Glaucous	Nome Census Area	2022-05-31	B3.2
A/glaucous gull/Alaska/22-023553-001/unknown (H5N1)					1		1				wild bird	Gull, Glaucous	North Slope Borough	Unknown	B3.2
A/glaucous gull/Alaska/22-023553-003/unknown (H5N1)		1						1	1		wild bird	Gull, Glaucous	North Slope Borough	Unknown	A3
A/glaucous gull/Alaska/22-024502-001/2022 (H5N1)							1				wild bird	Gull, Glaucous	North Slope Borough	2022-07-01	B3.2
A/glaucous gull/Alaska/22-025499-001/2022 (H5N1)		1					1	1	1		wild bird	Gull, Glaucous	Nome Census Area	2022-08-09	A3
A/glaucous gull/Alaska/22-031916-001/unknown (H5N1)		1	1					1	1		wild bird	Gull, Glaucous	Nome Census Area	Unknown	A3
A/glaucous gull/Alaska/22-042131-001/2022 (H5N1)		1					1	1	1		wild bird	Gull, Glaucous	Aleutians West Census Area	2022-10-20	A3
A/great blue heron/Alaska/22-036616-001/2022 (H5N1)							1				wild bird	Heron, Great Blue	Kenai Peninsula Borough	2022-11-08	na
A/green-winged teal/Alaska/22-029101-004/2022 (H5N1)							1				wild bird	Teal, Green-winged	Fairbanks North Star Borough	2022-09-05	na
A/green-winged teal/Alaska/22-031399-018/2022 (H5N1)							1				wild bird	Teal, Green-winged	Fairbanks North Star Borough	2022-09-02	na
A/green-winged teal/Alaska/22-031399-019/2022 (H5N1)							1				wild bird	Teal, Green-winged	Fairbanks North Star Borough	2022-09-02	B3.2
A/green-winged teal/Alaska/22-034094-004/2022 (H5N1)							1				wild bird	Teal, Green-winged	Juneau	2022-09-18	na
A/green-winged teal/Alaska/IZ22_0195/2022 (H5N1)							1				wild bird	Teal, Green-winged	Aleutians East Borough	2022-09-07	B3.2
A/gull/Alaska/22-035250-004/unknown (H5N1)							1	1	1		wild bird	Gull (unspecified)	Aleutians West Census Area	unknown	na
A/mallard/Alaska/22-018767-001/2022 (H5N1)							1				wild bird	Mallard	Anchorage	2022-06-07	B3.1
A/mallard/Alaska/22-018767-003/2022 (H5N1)							1				wild bird	Mallard	Anchorage	2022-06-08	B3.1
A/mallard/Alaska/22-026137-025/2022 (H5N1)							1				wild bird	Mallard	Fairbanks North Star Borough	2022-08-08	B4.1
A/mallard/Alaska/22-026137-045/2022 (H5N1)							1				wild bird	Mallard	Fairbanks North Star Borough	2022-08-09	B4.1
A/mallard/Alaska/22-029097-002/2022 (H5N1)							1				wild bird	Mallard	Yukon-Koyukuk Census Area	2022-09-03	na
A/mallard/Alaska/22-029101-001/2022 (H5N1)							1				wild bird	Mallard	Fairbanks North Star Borough	2022-09-05	B3.2
A/mallard/Alaska/22-033369-001/2022 (H5N1)							1				wild bird	Mallard	Anchorage	2022-09-06	B4.1
A/mallard/Alaska/22-036139-002/2022 (H5N1)							1				wild bird	Mallard	Matanuska-Susitna Borough	2022-11-02	na
A/mallard/Alaska/22-036139-016/2022 (H5N1)							1				wild bird	Mallard	Matanuska-Susitna Borough	2022-11-02	na
A/mallard/Alaska/22-036139-018/2022 (H5N1)							1				wild bird	Mallard	Matanuska-Susitna Borough	2022-11-02	na
A/mallard/Alaska/22-036139-029/2022 (H5N1)							1				wild bird	Mallard	Matanuska-Susitna Borough	2022-11-02	B3.2
A/mallard/Alaska/22-036139-030/2022 (H5N1)							1				wild bird	Mallard	Matanuska-Susitna Borough	2022-11-02	B4.1
A/mallard/Alaska/22-036139-032/2022 (H5N1)							1				wild bird	Mallard	Matanuska-Susitna Borough	2022-11-02	B3.2
A/mallard/Alaska/22-036139-037/2022 (H5N1)					1		1				wild bird	Mallard	Matanuska-Susitna Borough	2022-11-02	B3.2
A/mallard/Alaska/22-036139-054/2022 (H5N1)							1				wild bird	Mallard	Matanuska-Susitna Borough	2022-11-02	na
A/mallard/Alaska/22-036139-057/2022 (H5N1)							1				wild bird	Mallard	Matanuska-Susitna Borough	2022-11-02	na
A/mallard/Alaska/22-036139-058/2022 (H5N1)							1				wild bird	Mallard	Matanuska-Susitna Borough	2022-11-02	na
A/mallard/Alaska/22-036139-060/2022 (H5N1)							1				wild bird	Mallard	Matanuska-Susitna Borough	2022-11-02	B4.1
A/mallard/Alaska/22-036139-062/2022 (H5N1)							1				wild bird	Mallard	Matanuska-Susitna Borough	2022-11-02	B3.2
A/mallard/Alaska/22-036139-063/2022 (H5N1)							1				wild bird	Mallard	Matanuska-Susitna Borough	2022-11-02	na
A/mallard/Alaska/22-036139-081/2022 (H5N1)							1				wild bird	Mallard	Matanuska-Susitna Borough	2022-11-02	na
A/mallard/Alaska/22-036139-092/2022 (H5N1)					1		1				wild bird	Mallard	Matanuska-Susitna Borough	2022-11-02	B3.2
A/mallard/Alaska/IZ22_0392/2022 (H5N1)							1				wild bird	Mallard	Aleutians East Borough	2022-09-16	B3.2
A/mallard/Alaska/IZ22_0766/2022 (H5N1)							1				wild bird	Mallard	Aleutians East Borough	2022-09-30	B3.2
A/mallard/Alaska/IZ22_0788/2022 (H5N1)							1				wild bird	Mallard	Aleutians East Borough	2022-09-30	na
A/mallard/Alaska/IZ22_0879/2022 (H5N1)							1				wild bird	Mallard	Aleutians East Borough	2022-10-09	B3.2
A/mallard/Alaska/IZ22_0894/2022 (H5N1)							1				wild bird	Mallard	Aleutians East Borough	2022-10-14	B3.2
A/mallard/Alaska/IZ22_791/2022 (H5N1)							1				wild bird	Mallard	Aleutians East Borough	2022-09-30	B3.2
A/northern pintail/Alaska/22-028247-007/2022 (H5N1)							1				wild bird	Pintail, Northern	Kusilvak Census Area	2022-08-16	na
A/northern pintail/Alaska/22-029100-001/2022 (H5N1)							1				wild bird	Pintail, Northern	Yukon-Koyukuk Census Area	2022-09-04	B3.2
A/northern pintail/Alaska/22-029101-003/2022 (H5N1)							1				wild bird	Pintail, Northern	Fairbanks North Star Borough	2022-09-05	na
A/northern pintail/Alaska/22-031399-012/2022 (H5N1)							1				wild bird	Pintail, Northern	Fairbanks North Star Borough	2022-09-02	B3.2
A/northern pintail/Alaska/22-031399-015/2022 (H5N1)							1				wild bird	Pintail, Northern	Fairbanks North Star Borough	2022-09-02	B3.2
A/northern pintail/Alaska/22-034099-001/2022 (H5N1)							1				wild bird	Pintail, Northern	Juneau	2022-10-05	na
A/northern pintail/Alaska/IZ22_0073/2022 (H5N1)							1				wild bird	Pintail, Northern	Aleutians East Borough	2022-09-02	B3.2
A/northern pintail/Alaska/IZ22_0154/2022 (H5N1)							1				wild bird	Pintail, Northern	Aleutians East Borough	2022-09-07	B3.2
A/northern pintail/Alaska/IZ22_0226/2022 (H5N1)							1				wild bird	Pintail, Northern	Aleutians East Borough	2022-09-09	B3.2
A/northern pintail/Alaska/IZ22_0227/2022 (H5N1)							1				wild bird	Pintail, Northern	Aleutians East Borough	2022-09-09	B3.2
A/northern pintail/Alaska/IZ22_0228/2022 (H5N1)							1				wild bird	Pintail, Northern	Aleutians East Borough	2022-09-09	B3.2
A/northern pintail/Alaska/IZ22_0229/2022 (H5N1)							1				wild bird	Pintail, Northern	Aleutians East Borough	2022-09-09	B3.2
A/northern pintail/Alaska/IZ22_0270/2022 (H5N1)							1				wild bird	Pintail, Northern	Aleutians East Borough	2022-09-12	B3.2
A/northern pintail/Alaska/IZ22_0273/2022 (H5N1)							1				wild bird	Pintail, Northern	Aleutians East Borough	2022-09-12	B3.2
A/northern pintail/Alaska/IZ22_0326/2022 (H5N1)							1				wild bird	Pintail, Northern	Aleutians East Borough	2022-09-14	B3.2
A/northern pintail/Alaska/IZ22_0327/2022 (H5N1)							1				wild bird	Pintail, Northern	Aleutians East Borough	2022-09-14	B3.2
A/northern pintail/Alaska/IZ22_0333/2022 (H5N1)		1						1	1		wild bird	Pintail, Northern	Aleutians East Borough	2022-09-14	A3
A/northern pintail/Alaska/IZ22_0335/2022 (H5N1)		1						1	1		wild bird	Pintail, Northern	Aleutians East Borough	2022-09-14	A3
A/northern pintail/Alaska/IZ22_0355/2022 (H5N1)							1	1	1		wild bird	Pintail, Northern	Aleutians East Borough	2022-09-14	na
A/northern pintail/Alaska/IZ22_0615/2022 (H5N1)							1				wild bird	Pintail, Northern	Aleutians East Borough	2022-09-28	minor
A/northern pintail/Alaska/IZ22_0623/2022 (H5N1)							1				wild bird	Pintail, Northern	Aleutians East Borough	2022-09-28	B3.2
A/northern pintail/Alaska/IZ22_0624/2022 (H5N1)							1				wild bird	Pintail, Northern	Aleutians East Borough	2022-09-28	B3.2
A/northern pintail/Alaska/IZ22_0627/2022 (H5N1)							1				wild bird	Pintail, Northern	Aleutians East Borough	2022-09-28	B3.2
A/northern pintail/Alaska/IZ22_0637/2022 (H5N1)		1					1	1	1		wild bird	Pintail, Northern	Aleutians East Borough	2022-09-28	A3
A/northern pintail/Alaska/IZ22_0685/2022 (H5N1)							1				wild bird	Pintail, Northern	Aleutians East Borough	2022-09-28	B3.2
A/northern pintail/Alaska/IZ22_0751/2022 (H5N1)							1				wild bird	Pintail, Northern	Aleutians East Borough	2022-09-30	B4.1
A/northern pintail/Alaska/IZ22_0759/2022 (H5N1)							1				wild bird	Pintail, Northern	Aleutians East Borough	2022-09-30	B3.2
A/northern pintail/Alaska/IZ22_0760/2022 (H5N1)							1				wild bird	Pintail, Northern	Aleutians East Borough	2022-09-30	na
A/northern pintail/Alaska/IZ22_0761/2022 (H5N1)							1				wild bird	Pintail, Northern	Aleutians East Borough	2022-09-30	na
A/northern pintail/Alaska/IZ22_0762/2022 (H5N1)							1				wild bird	Pintail, Northern	Aleutians East Borough	2022-09-30	na
A/northern pintail/Alaska/IZ22_0763/2022 (H5N1)							1				wild bird	Pintail, Northern	Aleutians East Borough	2022-09-30	B3.2
A/northern pintail/Alaska/IZ22_0765/2022 (H5N1)							1	1	1		wild bird	Pintail, Northern	Aleutians East Borough	2022-09-30	na
A/northern pintail/Alaska/IZ22_0767/2022 (H5N1)							1				wild bird	Pintail, Northern	Aleutians East Borough	2022-09-30	B3.2
A/northern pintail/Alaska/IZ22_0783/2022 (H5N1)		1						1	1		wild bird	Pintail, Northern	Aleutians East Borough	2022-09-30	A3
A/northern pintail/Alaska/IZ22_0798/2022 (H5N1)							1				wild bird	Pintail, Northern	Aleutians East Borough	2022-09-30	B3.2
A/northern pintail/Alaska/IZ22_0800/2022 (H5N1)		1					1	1	1		wild bird	Pintail, Northern	Aleutians East Borough	2022-09-30	A3
A/northern pintail/Alaska/IZ22_0809/2022 (H5N1)		1					1	1	1		wild bird	Pintail, Northern	Aleutians East Borough	2022-10-02	A3
A/northern pintail/Alaska/IZ22_0812/2022 (H5N1)		1						1	1		wild bird	Pintail, Northern	Aleutians East Borough	2022-10-02	A3
A/northern pintail/Alaska/IZ22_0821/2022 (H5N1)							1				wild bird	Pintail, Northern	Aleutians East Borough	2022-10-02	B3.2
A/northern shoveler/Alaska/22-034096-003/2022 (H5N1)							1				wild bird	Shoveler, Northern	Juneau	2022-09-25	na
A/parasitic jaeger/Alaska/22-020952-001/2022 (H5N1)							1				wild bird	Jaeger, Parasitic	Bethel Census Area	2022-07-22	B3.2
A/parasitic jaeger/Alaska/22-023557-001/2022 (H5N1)							1				wild bird	Jaeger, Parasitic	North Slope Borough	2022-06-30	na
A/red-necked grebe/Alaska/22-018401-001/2022 (H5N1)							1				wild bird	Grebe, Red-necked	Matanuska-Susitna Borough	2022-06-06	B3.1
A/Sabine's gull/Alaska/22-017953-005/2022 (H5N1)							1				wild bird	Gull, Sabine's	Bethel Census Area	2022-06-06	B3.1
A/Sabine's gull/Alaska/22-017953-006/2022 (H5N1)							1				wild bird	Gull, Sabine's	Bethel Census Area	2022-06-06	B3.2
A/Sabine's gull/Alaska/22-017953-007/2022 (H5N1)							1				wild bird	Gull, Sabine's	Bethel Census Area	2022-06-06	B3.2
A/short-billed gull/Alaska/22-019260-001/2022 (H5N1)							1				wild bird	Gull, Short-billed	Anchorage	2022-06-14	B4.1
A/snow goose/Alaska/22-017364-001/2022 (H5N1)							1			1	wild bird	Goose, Snow	Anchorage	2022-05-27	B3.2
A/snowy owl/Alaska/22-022807-001/2022 (H5N1)							1				wild bird	Owl, Snowy	North Slope Borough	2022-07-19	B3.2
A/Thayer's gull/Alaska/22-036618-001/2022(H5N1)		1					1	1	1		wild bird	Gull, Thayer's	Sitka	2022-11-01	A3
