# Supplementary material for: Genomic characterization of highly pathogenic H5 avian influenza viruses from Alaska during 2022 provides evidence for genotype-specific trends of spatiotemporal and interspecies dissemination
Source: Emerg Microbes Infect. 2024 Sep 17;13(1):2406291. doi: 10.1080/22221751.2024.2406291 (PMC11443546; doi:10.1080/22221751.2024.2406291)
Supplement: Ahlstrom et al HPAI in AK Supplementary Materials.xlsx [file TEMI_A_2406291_SM2374.xlsx]

## Sheet: A3
GISAID ID	Flyway
A/mute_swan/Austria/22007848-001/2022	Black Sea/Mediterranean
A/gadwall/Croatia/108/2021	Black Sea/Mediterranean
A/Eurasian_wigeon/Italy/21VIR8919-3/2021	Black Sea/Mediterranean
A/red-tailed_hawk/Wyoming/23-005384-001-original/2023	Central
A/wild_duck/Hebei/SD012/2021(H5N1)	East Asian-Austrailasian
A/chicken/Hokkaido/22B3C/2022	East Asian-Austrailasian
A/chicken/Hokkaido/HU-E008/2022	East Asian-Austrailasian
A/chicken/Hokkaido/HU-E010/2022	East Asian-Austrailasian
A/chicken/Hokkaido/I-1/2022	East Asian-Austrailasian
A/crow/Hokkaido/0101Q044/2022_(H5N1)	East Asian-Austrailasian
A/crow/Hokkaido/0101Q054/2022	East Asian-Austrailasian
A/crow/Hokkaido/0101Q056/2022	East Asian-Austrailasian
A/crow/Hokkaido/0101Q061/2022	East Asian-Austrailasian
A/crow/Hokkaido/0102F043/2022	East Asian-Austrailasian
A/crow/Hokkaido/0102F046/2022	East Asian-Austrailasian
A/crow/Hokkaido/0102F048/2022	East Asian-Austrailasian
A/crow/Hokkaido/0102L010/2022	East Asian-Austrailasian
A/crow/Hokkaido/0102L015/2022	East Asian-Austrailasian
A/crow/Hokkaido/0102M086/2022	East Asian-Austrailasian
A/crow/Hokkaido/0103B065/2022	East Asian-Austrailasian
A/crow/Hokkaido/0103B073/2022_(H5N1)	East Asian-Austrailasian
A/crow/Hokkaido/0103L018/2022	East Asian-Austrailasian
A/crow/Hokkaido/HU-1/2022	East Asian-Austrailasian
A/emu/Hokkaido/A-2/2022	East Asian-Austrailasian
A/Ezo_red_fox/Hokkaido/1/2022	East Asian-Austrailasian
A/large-billed_crow/Hokkaido/0103E088/2023	East Asian-Austrailasian
A/large-billed_crow/Hokkaido/0103E089/2023	East Asian-Austrailasian
A/large-billed_crow/Hokkaido/0111E084/2022	East Asian-Austrailasian
A/large-billed_crow/Hokkaido/0112P083-2/2022	East Asian-Austrailasian
A/large-billed_crow/Hokkaido/B005/2022	East Asian-Austrailasian
A/large-billed_crow/Hokkaido/B052/2023	East Asian-Austrailasian
A/red-crowned_crane/Hokkaido/20221120001/2022	East Asian-Austrailasian
A/slaty-backed_gull/Hokkaido/0111M111/2022	East Asian-Austrailasian
A/slaty-backed_gull/Hokkaido/0111M114/2022	East Asian-Austrailasian
A/tanuki/Hokkaido/1/2022	East Asian-Austrailasian
A/white-tailed_eagle/Hokkaido/20220210001/2022	East Asian-Austrailasian
A/white-tailed_eagle/Hokkaido/20221123001/2022	East Asian-Austrailasian
A/white-tailed_eagle/Hokkaido/22-RU-WTE-2/2022	East Asian-Austrailasian
A/crow/Khabarovsk/776-56/2022	East Asian-Austrailasian
A/goose/Magadan/2272-5/2022	East Asian-Austrailasian
A/white-fronted_goose/Miyagi/0410D001/2022	East Asian-Austrailasian
A/eastern_buzzard/Niigata/1501B001/2022	East Asian-Austrailasian
A/peregrine_falcon/Niigata/1510C001T/2022	East Asian-Austrailasian
A/Red_fox/Estonia/TA2126820_21VIR10433-13/2021	East Atlantic
A/Red_fox/Germany/51023-60/2023	East Atlantic
A/buzzard/Germany-SH/AI07099/2021	East Atlantic
A/mute_swan/Netherlands/21039824-002/2021	East Atlantic
A/red_fox/Netherlands/22000097-004/2022	East Atlantic
A/red_fox/Netherlands/22000097-005/2022	East Atlantic
A/greylag_goose_/Sweden/SVA211111SZ0376/FB004497/M-2021	East Atlantic	M-2021
A/white-tailed_eagle/Sweden/SVA211201SZ0380/FB004721/M-2021	East Atlantic	M-2021
A/Bald_Eagle/Alaska/USDA-013001-001/2022	NA - Alaska
A/Bald_Eagle/Alaska/USDA-013831-001/2022	NA - Alaska
A/red_fox/Alaska/22-016300-001-original/2022	NA - Alaska
A/Bald_Eagle/BC/OTH-33-36/2022_(H5N1)	Pacific
A/canada_goose/BC/AIVPHL-371/2023	Pacific
A/trumpeter_swan/BC/AIVPHL-364/2023	Pacific
A/chicken/California/22-035144-001-original/2022	Pacific
A/cormorant/California/23-011452-003-original/2023	Pacific
A/domestic_goose/California/22-035144-003-original/2022	Pacific
A/glaucous_gull/California/23-010132-001-original/2023	Pacific
A/gull/California/23-011452-001-original/2023	Pacific
A/red-tailed_hawk/California/23-006644-002-original/2023	Pacific
A/sanderling/California/23-012068-001-original/2023	Pacific
A/turkey_vulture/California/23-011452-002-original/2023	Pacific
A/turkey_vulture/California/23-016937-001-original/2023	Pacific
A/western_gull/California/23-011273-001-original/2023	Pacific
A/western_gull/California/23-011273-002-original/2023	Pacific
A/sanderling/Oregon/23-011962-001-original/2023	Pacific

## Sheet: A4
GISAID ID	Flyway
A/chicken/Japan/AZRC-TU-17/2022	East Asian-Austrailasian
A/duck/Guangdong/S4518/2021(H5N1)	East Asian-Austrailasian
A/duck/Guangdong/S4525/2021(H5N1)	East Asian-Austrailasian
A/duck/Hubei/SE220/2022(H5N1)	East Asian-Austrailasian
A/Baikal_teal/Korea/21WF192-9/2021	East Asian-Austrailasian
A/chicken/Kagoshima/21A6T/2021	East Asian-Austrailasian
A/chicken/Okayama/22A1T/2022	East Asian-Austrailasian
A/duck/Korea/H38/2022	East Asian-Austrailasian
A/duck/Korea/H621/2021	East Asian-Austrailasian
A/Eurasian_wigeon/Hokkaido/M184/2022	East Asian-Austrailasian
A/Eurasian_wigeon/Hokkaido/Q71/2022	East Asian-Austrailasian
A/Gadwall/Korea/21WC196/2022	East Asian-Austrailasian
A/mandarin_duck/Korea/WA585/2021	East Asian-Austrailasian
A/mandarin_duck/Korea/WA622/2021	East Asian-Austrailasian
A/peregrine_falcon/Kanagawa/1409C001T1/2022	East Asian-Austrailasian
A/Spot-billed_duck/Korea/21WC138/2022	East Asian-Austrailasian
A/Spot-billed_duck/Korea/21WC143/2022	East Asian-Austrailasian
A/Wild_duck/Korea/21WF241-1/2021	East Asian-Austrailasian

## Sheet: B2.1
GISAID ID	Flyway
A/Tundra_Swan/New_York/USDA-010034-001/2022	Atlantic
A/Great_Horned_Owl/AB/FAV-0505-44/2022	Central
A/Backyard_bird/Colorado/USDA-011827-001/2022	Central
A/Backyard_bird/Colorado/USDA-011827-002/2022	Central
A/chicken/Colorado/22-011826-001-original/2022	Central
A/chicken/Colorado/22-011826-002-original/2022	Central
A/chicken/Colorado/22-011827-002-original/2022	Central
A/chicken/Colorado/22-012308-001-original/2022	Central
A/chicken/Colorado/22-012308-002-original/2022	Central
A/chicken/Colorado/USDA-011826-001/2022	Central
A/chicken/Colorado/USDA-011826-002/2022	Central
A/chicken/Colorado/USDA-012308-001/2022	Central
A/chicken/Colorado/USDA-012308-002/2022	Central
A/chicken/Colorado/USDA-012308-003/2022	Central
A/duck/Colorado/22-015599-001-original/2022	Central
A/Great_Horned_Owl/Colorado/USDA-011558-001/2022	Central
A/Indian_Runner_duck/Colorado/22-011827-001-original/2022	Central
A/Red-tailed_Hawk/Colorado/USDA-012769-001/2022	Central
A/Snow_Goose/Colorado/USDA-008935-002/2022	Central
A/Snow_Goose/Colorado/USDA-008935-003/2022	Central
A/Snow_Goose/Colorado/USDA-008935-004/2022	Central
A/Snow_Goose/Colorado/USDA-008935-006/2022	Central
A/Snow_Goose/Colorado/USDA-009742-001/2022	Central
A/Backyard_bird/Iowa/USDA-008373-001/2022	Central
A/Backyard_bird/Iowa/USDA-012510-002/2022	Central
A/Backyard_bird/Iowa/USDA-012510-003/2022	Central
A/chicken/Iowa/22-008373-001-original/2022	Central
A/chicken/Iowa/22-008373-002-original/2022	Central
A/chicken/Iowa/22-009819-001-original/2022	Central
A/chicken/Iowa/22-012510-002-original/2022	Central
A/chicken/Iowa/22-034682-001-original/2022	Central
A/chicken/Iowa/22-035154-002-original/2022	Central
A/chicken/Iowa/22-035567-003-original/2022	Central
A/chicken/Iowa/22-035569-001-original/2022	Central
A/chicken/Iowa/USDA-009819-001/2022	Central
A/chicken/Iowa/USDA-009819-002/2022	Central
A/Great_Horned_Owl/Iowa/USDA-010620-001/2022	Central
A/Great_Horned_Owl/Iowa/USDA-010620-002/2022	Central
A/Lesser_Snow_Goose_Blue/Iowa/USDA-007679-006/2022	Central
A/Lesser_Snow_Goose_Blue/Iowa/USDA-007679-007/2022	Central
A/Lesser_Snow_Goose_White/Iowa/USDA-007679-001/2022	Central
A/Lesser_Snow_Goose_White/Iowa/USDA-007679-003/2022	Central
A/Lesser_Snow_Goose_White/Iowa/USDA-007679-005/2022	Central
A/Lesser_Snow_Goose_White/Iowa/USDA-007679-008/2022	Central
A/Lesser_Snow_Goose_White/Iowa/USDA-007679-009/2022	Central
A/Lesser_Snow_Goose_White/Iowa/USDA-007679-010/2022	Central
A/Red-tailed_Hawk/Iowa/USDA-011298-001/2022	Central
A/Red-tailed_Hawk/Iowa/USDA-013050-001/2022	Central
A/Ross_s_Goose/Iowa/USDA-007551-001/2022	Central
A/Ross_s_Goose/Iowa/USDA-007766-003/2022	Central
A/Snow_Goose/Iowa/USDA-008376-001/2022	Central
A/Snow_Goose/Iowa/USDA-008719-001/2022	Central
A/Snow_Goose/Iowa/USDA-008719-003/2022	Central
A/turkey/Iowa/22-008862-002-original/2022	Central
A/turkey/Iowa/22-009227-001-original/2022	Central
A/turkey/Iowa/22-009286-001-original/2022	Central
A/turkey/Iowa/22-009286-002-original/2022	Central
A/turkey/Iowa/22-009550-001-original/2022	Central
A/turkey/Iowa/22-009825-005-original/2022	Central
A/turkey/Iowa/22-009986-001-original/2022	Central
A/turkey/Iowa/22-009986-002-original/2022	Central
A/turkey/Iowa/22-010094-001-original/2022	Central
A/turkey/Iowa/22-010094-002-original/2022	Central
A/turkey/Iowa/22-010132-001-original/2022	Central
A/turkey/Iowa/22-010132-002-original/2022	Central
A/turkey/Iowa/22-012098-001-original/2022	Central
A/turkey/Iowa/USDA-008862-002/2022	Central
A/turkey/Iowa/USDA-009227-001/2022	Central
A/turkey/Iowa/USDA-009286-001/2022	Central
A/turkey/Iowa/USDA-009286-002/2022	Central
A/turkey/Iowa/USDA-009550-001/2022	Central
A/turkey/Iowa/USDA-009825-005/2022	Central
A/turkey/Iowa/USDA-009986-001/2022	Central
A/turkey/Iowa/USDA-009986-002/2022	Central
A/turkey/Iowa/USDA-010094-001/2022	Central
A/turkey/Iowa/USDA-010132-001/2022	Central
A/turkey/Iowa/USDA-010132-002/2022	Central
A/turkey/Iowa/USDA-012098-001/2022	Central
A/Backyard_bird/Kansas/USDA-009024-002/2022	Central
A/Backyard_bird/Kansas/USDA-012741-003/2022	Central
A/Bald_Eagle/Kansas/USDA-007919-005/2022	Central
A/bald_eagle/Kansas/W22-185/2022	Central
A/bald_eagle/Kansas/W22-384/2022	Central
A/chicken/Kansas/22-012741-003-original/2022	Central
A/Red-tailed_Hawk/Kansas/USDA-008980-002/2022	Central
A/red-tailed_hawk/Kansas/W22-198/2022	Central
A/Ross_s_Goose/Kansas/USDA-009804-001/2022	Central
A/Snow_Goose/Kansas/USDA-007919-004/2022	Central
A/Snow_Goose/Kansas/USDA-008980-007/2022	Central
A/Snow_Goose/Kansas/USDA-008980-008/2022	Central
A/Snow_Goose/Kansas/USDA-010505-001/2022	Central
A/snow_goose/Kansas/W22-177B/2022	Central
A/snow_goose/Kansas/W22-199B/2022	Central
A/snow_goose/Kansas/W22-199C/2022	Central
A/snow_goose/Kansas/W22-199E/2022	Central
A/snow_goose/Kansas/W22-199F/2022	Central
A/snow_goose/Kansas/W22-260/2022	Central
A/chicken/Montana/22-012540-001-original/2022	Central
A/chicken/Montana/22-012540-002-original/2022	Central
A/chicken/Montana/USDA-012540-001/2022	Central
A/Vulture/Montana/USDA-012936-010/2022	Central
A/Backyard_bird/Nebraska/USDA-007805-001/2022	Central
A/Backyard_bird/Nebraska/USDA-007805-002/2022	Central
A/Bald_Eagle/Nebraska/USDA-012052-001/2022	Central
A/chicken/Nebraska/22-007805-001-original/2022	Central
A/chicken/Nebraska/22-010905-001-original/2022	Central
A/chicken/Nebraska/22-012756-001-original/2022	Central
A/chicken/Nebraska/22-014140-001-original/2022	Central
A/chicken/Nebraska/22-014140-002-original/2022	Central
A/chicken/Nebraska/22-014141-002-original/2022	Central
A/chicken/Nebraska/22-014141-003-original/2022	Central
A/chicken/Nebraska/USDA-010905-001/2022	Central
A/chicken/Nebraska/USDA-012756-001/2022	Central
A/Pelican/Nebraska/USDA-010426-001/2022	Central
A/Peregrine_Falcon/Nebraska/USDA-012111-001/2022	Central
A/Ross_s_Goose/Nebraska/USDA-006793-001/2022	Central
A/Snow_Goose/Nebraska/USDA-009724-002/2022	Central
A/waterfowl/Nebraska/22-007805-002-original/2022	Central
A/American_Crow/North_Dakota/USDA-011564-003/2022	Central
A/American_Crow/North_Dakota/USDA-013140-002/2022	Central
A/American_Crow/North_Dakota/USDA-013140-003/2022	Central
A/Backyard_bird/North_Dakota/USDA-010977-001/2022	Central
A/Backyard_bird/North_Dakota/USDA-010977-003/2022	Central
A/Backyard_bird/North_Dakota/USDA-011778-001/2022	Central
A/Bald_Eagle/North_Dakota/USDA-010233-002/2022	Central
A/Bald_Eagle/North_Dakota/USDA-010234-001/2022	Central
A/Bald_Eagle/North_Dakota/USDA-011570-001/2022	Central
A/Bald_Eagle/North_Dakota/USDA-011573-001/2022	Central
A/Bald_Eagle/North_Dakota/USDA-013142-001/2022	Central
A/chicken/North_Dakota/22-009677-001-original/2022	Central
A/chicken/North_Dakota/22-010977-001-original/2022	Central
A/chicken/North_Dakota/22-010977-002-original/2022	Central
A/chicken/North_Dakota/22-011109-001-original/2022	Central
A/chicken/North_Dakota/22-011286-001-original/2022	Central
A/chicken/North_Dakota/22-011778-001-original/2022	Central
A/chicken/North_Dakota/22-015199-001-original/2022	Central
A/chicken/North_Dakota/22-015199-002-original/2022	Central
A/chicken/North_Dakota/USDA-009677-001/2022	Central
A/chicken/North_Dakota/USDA-011109-001/2022	Central
A/chicken/North_Dakota/USDA-011286-001/2022	Central
A/Cooper_s_Hawk/North_Dakota/USDA-011572-001/2022	Central
A/Cooper_s_Hawk/North_Dakota/USDA-013145-003/2022	Central
A/Great_Horned_Owl/North_Dakota/USDA-011222-001/2022	Central
A/Great_Horned_Owl/North_Dakota/USDA-013133-001/2022	Central
A/Great_Horned_Owl/North_Dakota/USDA-013139-001/2022	Central
A/Hawk/North_Dakota/USDA-011572-002/2022	Central
A/Hawk/North_Dakota/USDA-012638-001/2022	Central
A/Hawk/North_Dakota/USDA-013145-004/2022	Central
A/Mergus/North_Dakota/USDA-011219-001/2022	Central
A/Red-tailed_Hawk/North_Dakota/USDA-010664-001/2022	Central
A/Red-tailed_Hawk/North_Dakota/USDA-011038-001/2022	Central
A/Red-tailed_Hawk/North_Dakota/USDA-011223-001/2022	Central
A/Red-tailed_Hawk/North_Dakota/USDA-011565-001/2022	Central
A/Red-tailed_Hawk/North_Dakota/USDA-011568-001/2022	Central
A/Red-tailed_Hawk/North_Dakota/USDA-011568-002/2022	Central
A/Red-tailed_Hawk/North_Dakota/USDA-013130-001/2022	Central
A/Red-tailed_Hawk/North_Dakota/USDA-013135-001/2022	Central
A/Red-tailed_Hawk/North_Dakota/USDA-013136-001/2022	Central
A/Red-tailed_Hawk/North_Dakota/USDA-013140-005/2022	Central
A/Red-tailed_Hawk/North_Dakota/USDA-013146-001/2022	Central
A/Red-tailed_Hawk/North_Dakota/USDA-013147-001/2022	Central
A/Ross_s_goose/North_Dakota/N22-08/2022	Central
A/Ross_s_Goose/North_Dakota/USDA-009481-001/2022	Central
A/Ross_s_Goose/North_Dakota/USDA-009481-017/2022	Central
A/Ross_s_Goose/North_Dakota/USDA-009481-018/2022	Central
A/Ross_s_Goose/North_Dakota/USDA-009481-021/2022	Central
A/Ross_s_Goose/North_Dakota/USDA-009482-001/2022	Central
A/Ross_s_Goose/North_Dakota/USDA-010036-003/2022	Central
A/Ross_s_Goose/North_Dakota/USDA-010036-005/2022	Central
A/Ross_s_Goose/North_Dakota/USDA-010036-006/2022	Central
A/Ross_s_Goose/North_Dakota/USDA-010663-017/2022	Central
A/Ross_s_Goose/North_Dakota/USDA-010663-018/2022	Central
A/Ross_s_Goose/North_Dakota/USDA-010663-019/2022	Central
A/Ross_s_Goose/North_Dakota/USDA-010663-020/2022	Central
A/Ross_s_Goose/North_Dakota/USDA-010663-021/2022	Central
A/Ross_s_Goose/North_Dakota/USDA-010663-022/2022	Central
A/Ross_s_Goose/North_Dakota/USDA-010663-023/2022	Central
A/Ross_s_Goose/North_Dakota/USDA-010663-024/2022	Central
A/Ross_s_Goose/North_Dakota/USDA-011033-002/2022	Central
A/Ross_s_Goose/North_Dakota/USDA-011034-001/2022	Central
A/Ross_s_Goose/North_Dakota/USDA-011035-001/2022	Central
A/Ross_s_Goose/North_Dakota/USDA-011037-004/2022	Central
A/Ross_s_Goose/North_Dakota/USDA-011039-001/2022	Central
A/Ross_s_Goose/North_Dakota/USDA-011218-005/2022	Central
A/Ross_s_Goose/North_Dakota/USDA-011569-004/2022	Central
A/Ross_s_Goose/North_Dakota/USDA-011578-001/2022	Central
A/Ross_s_Goose/North_Dakota/USDA-011578-009/2022	Central
A/Sandhill_Crane/North_Dakota/USDA-013131-001/2022	Central
A/snow_goose/North_Dakota/N22-04/2022	Central
A/snow_goose/North_Dakota/N22-05/2022	Central
A/Snow_Goose/North_Dakota/USDA-009399-001/2022	Central
A/Snow_Goose/North_Dakota/USDA-009399-002/2022	Central
A/Snow_Goose/North_Dakota/USDA-009399-003/2022	Central
A/Snow_Goose/North_Dakota/USDA-009410-001/2022	Central
A/Snow_Goose/North_Dakota/USDA-009481-005/2022	Central
A/Snow_Goose/North_Dakota/USDA-009481-007/2022	Central
A/Snow_Goose/North_Dakota/USDA-009481-008/2022	Central
A/Snow_Goose/North_Dakota/USDA-009481-010/2022	Central
A/Snow_Goose/North_Dakota/USDA-009481-012/2022	Central
A/Snow_Goose/North_Dakota/USDA-009481-013/2022	Central
A/Snow_Goose/North_Dakota/USDA-009481-015/2022	Central
A/Snow_Goose/North_Dakota/USDA-009481-016/2022	Central
A/Snow_Goose/North_Dakota/USDA-009483-001/2022	Central
A/Snow_Goose/North_Dakota/USDA-009593-001/2022	Central
A/Snow_Goose/North_Dakota/USDA-009593-002/2022	Central
A/Snow_Goose/North_Dakota/USDA-010036-001/2022	Central
A/Snow_Goose/North_Dakota/USDA-010036-007/2022	Central
A/Snow_Goose/North_Dakota/USDA-010037-001/2022	Central
A/Snow_Goose/North_Dakota/USDA-010037-002/2022	Central
A/Snow_Goose/North_Dakota/USDA-010037-005/2022	Central
A/Snow_Goose/North_Dakota/USDA-010663-001/2022	Central
A/Snow_Goose/North_Dakota/USDA-010663-003/2022	Central
A/Snow_Goose/North_Dakota/USDA-010663-004/2022	Central
A/Snow_Goose/North_Dakota/USDA-010663-006/2022	Central
A/Snow_Goose/North_Dakota/USDA-010663-007/2022	Central
A/Snow_Goose/North_Dakota/USDA-010663-011/2022	Central
A/Snow_Goose/North_Dakota/USDA-010663-012/2022	Central
A/Snow_Goose/North_Dakota/USDA-010663-015/2022	Central
A/Snow_Goose/North_Dakota/USDA-011033-004/2022	Central
A/Snow_Goose/North_Dakota/USDA-011033-005/2022	Central
A/Snow_Goose/North_Dakota/USDA-011034-004/2022	Central
A/Snow_Goose/North_Dakota/USDA-011034-005/2022	Central
A/Snow_Goose/North_Dakota/USDA-011035-005/2022	Central
A/Snow_Goose/North_Dakota/USDA-011036-001/2022	Central
A/Snow_Goose/North_Dakota/USDA-011036-003/2022	Central
A/Snow_Goose/North_Dakota/USDA-011036-004/2022	Central
A/Snow_Goose/North_Dakota/USDA-011037-001/2022	Central
A/Snow_Goose/North_Dakota/USDA-011037-002/2022	Central
A/Snow_Goose/North_Dakota/USDA-011037-003/2022	Central
A/Snow_Goose/North_Dakota/USDA-011039-002/2022	Central
A/Snow_Goose/North_Dakota/USDA-011039-003/2022	Central
A/Snow_Goose/North_Dakota/USDA-011039-004/2022	Central
A/Snow_Goose/North_Dakota/USDA-011039-005/2022	Central
A/Snow_Goose/North_Dakota/USDA-011040-001/2022	Central
A/Snow_Goose/North_Dakota/USDA-011563-004/2022	Central
A/Snow_Goose/North_Dakota/USDA-011566-002/2022	Central
A/Snow_Goose/North_Dakota/USDA-011578-002/2022	Central
A/Snow_Goose/North_Dakota/USDA-011578-004/2022	Central
A/Snow_Goose/North_Dakota/USDA-011578-006/2022	Central
A/Snow_Goose/North_Dakota/USDA-011578-007/2022	Central
A/Snow_Goose/North_Dakota/USDA-011578-008/2022	Central
A/Snow_Goose/North_Dakota/USDA-011578-010/2022	Central
A/Snow_Goose/North_Dakota/USDA-011578-011/2022	Central
A/Snow_Goose/North_Dakota/USDA-012770-002/2022	Central
A/Snowy_Owl/North_Dakota/USDA-010240-001/2022	Central
A/turkey_Vulture/North_Dakota/USDA-013134-001/2022	Central
A/turkey_Vulture/North_Dakota/USDA-013144-001/2022	Central
A/turkey_Vulture/North_Dakota/USDA-013149-001/2022	Central
A/turkey/North_Dakota/22-010015-001-original/2022	Central
A/turkey/North_Dakota/22-010015-002-original/2022	Central
A/turkey/North_Dakota/USDA-010015-001/2022	Central
A/Snow_Goose/SK/FAV-0216-01/2022	Central
A/Snow_Goose/SK/FAV-0216-02/2022	Central
A/Snow_Goose/SK/FAV-0216-06/2022	Central
A/Turkey/SK/FAV-0266/2022	Central
A/chicken/South_Dakota/22-013554-001-original/2022	Central
A/Backyard_bird/South_Dakota/USDA-009194-002/2022	Central
A/Bald_Eagle/South_Dakota/USDA-009043-001/2022	Central
A/chicken/South_Dakota/22-009194-002-original/2022	Central
A/chicken/South_Dakota/22-015737-001-original/2022	Central
A/goose/South_Dakota/USDA-007946-003/2022	Central
A/goose/South_Dakota/USDA-008382-001/2022	Central
A/goose/South_Dakota/USDA-008571-001/2022	Central
A/goose/South_Dakota/USDA-008571-002/2022	Central
A/Great_Horned_Owl/South_Dakota/USDA-008876-001/2022	Central
A/Great_Horned_Owl/South_Dakota/USDA-008877-001/2022	Central
A/guinea_fowl/South_Dakota/22-009194-003-original/2022	Central
A/pheasant/South_Dakota/22-011098-001-original/2022	Central
A/Pheasant/South_Dakota/USDA-011098-001/2022	Central
A/Ross_s_Goose/South_Dakota/USDA-008384-001/2022	Central
A/Ross_s_Goose/South_Dakota/USDA-008384-002/2022	Central
A/Snow_Goose/South_Dakota/USDA-007946-001/2022	Central
A/Snow_Goose/South_Dakota/USDA-008383-001/2022	Central
A/Snow_Goose/South_Dakota/USDA-008874-001/2022	Central
A/Snow_Goose/South_Dakota/USDA-009478-002/2022	Central
A/Snow_Goose/South_Dakota/USDA-009478-006/2022	Central
A/Snow_Goose/South_Dakota/USDA-009478-009/2022	Central
A/Snow_Goose/South_Dakota/USDA-009478-011/2022	Central
A/Snow_Goose/South_Dakota/USDA-009478-012/2022	Central
A/Snow_Goose/South_Dakota/USDA-009478-014/2022	Central
A/Snow_Goose/South_Dakota/USDA-009478-015/2022	Central
A/Snow_Goose/South_Dakota/USDA-009478-016/2022	Central
A/Snow_Goose/South_Dakota/USDA-009478-017/2022	Central
A/Snow_Goose/South_Dakota/USDA-009478-019/2022	Central
A/Snow_Goose/South_Dakota/USDA-010375-005/2022	Central
A/Snow_Goose/South_Dakota/USDA-010375-007/2022	Central
A/turkey/South_Dakota/22-008479-001-original/2022	Central
A/turkey/South_Dakota/22-008479-002-original/2022	Central
A/turkey/South_Dakota/22-008483-001-original/2022	Central
A/turkey/South_Dakota/22-008702-001-original/2022	Central
A/turkey/South_Dakota/22-008702-002-original/2022	Central
A/turkey/South_Dakota/22-008705-001-original/2022	Central
A/turkey/South_Dakota/22-008705-002-original/2022	Central
A/turkey/South_Dakota/22-008866-001-original/2022	Central
A/turkey/South_Dakota/22-008866-002-original/2022	Central
A/turkey/South_Dakota/22-009196-001-original/2022	Central
A/turkey/South_Dakota/22-009196-002-original/2022	Central
A/turkey/South_Dakota/22-009327-001-original/2022	Central
A/turkey/South_Dakota/22-009327-002-original/2022	Central
A/turkey/South_Dakota/22-009330-001-original/2022	Central
A/turkey/South_Dakota/22-009330-002-original/2022	Central
A/turkey/South_Dakota/22-009688-001-original/2022	Central
A/turkey/South_Dakota/22-009839-001-original/2022	Central
A/turkey/South_Dakota/22-010013-001-original/2022	Central
A/turkey/South_Dakota/22-010013-002-original/2022	Central
A/turkey/South_Dakota/22-010135-001-original/2022	Central
A/turkey/South_Dakota/22-010135-002-original/2022	Central
A/turkey/South_Dakota/22-010137-001-original/2022	Central
A/turkey/South_Dakota/22-010137-002-original/2022	Central
A/turkey/South_Dakota/22-010138-001-original/2022	Central
A/turkey/South_Dakota/22-010138-002-original/2022	Central
A/turkey/South_Dakota/22-010346-001-original/2022	Central
A/turkey/South_Dakota/22-010346-002-original/2022	Central
A/turkey/South_Dakota/22-010639-001-original/2022	Central
A/turkey/South_Dakota/22-010639-002-original/2022	Central
A/turkey/South_Dakota/22-010765-001-original/2022	Central
A/turkey/South_Dakota/22-013454-001-original/2022	Central
A/turkey/South_Dakota/22-013454-002-original/2022	Central
A/turkey/South_Dakota/22-013547-001-original/2022	Central
A/turkey/South_Dakota/USDA-008372-001/2022	Central
A/turkey/South_Dakota/USDA-008479-001/2022	Central
A/turkey/South_Dakota/USDA-008483-001/2022	Central
A/turkey/South_Dakota/USDA-008483-002/2022	Central
A/turkey/South_Dakota/USDA-008702-001/2022	Central
A/turkey/South_Dakota/USDA-008705-001/2022	Central
A/turkey/South_Dakota/USDA-008866-001/2022	Central
A/turkey/South_Dakota/USDA-008866-002/2022	Central
A/turkey/South_Dakota/USDA-009196-001/2022	Central
A/turkey/South_Dakota/USDA-009197-001/2022	Central
A/turkey/South_Dakota/USDA-009327-001/2022	Central
A/turkey/South_Dakota/USDA-009327-002/2022	Central
A/turkey/South_Dakota/USDA-009330-001/2022	Central
A/turkey/South_Dakota/USDA-009330-002/2022	Central
A/turkey/South_Dakota/USDA-009330-004/2022	Central
A/turkey/South_Dakota/USDA-009688-001/2022	Central
A/turkey/South_Dakota/USDA-009839-001/2022	Central
A/turkey/South_Dakota/USDA-010013-001/2022	Central
A/turkey/South_Dakota/USDA-010013-002/2022	Central
A/turkey/South_Dakota/USDA-010135-001/2022	Central
A/turkey/South_Dakota/USDA-010136-001/2022	Central
A/turkey/South_Dakota/USDA-010136-002/2022	Central
A/turkey/South_Dakota/USDA-010137-001/2022	Central
A/turkey/South_Dakota/USDA-010137-002/2022	Central
A/turkey/South_Dakota/USDA-010138-001/2022	Central
A/turkey/South_Dakota/USDA-010138-002/2022	Central
A/turkey/South_Dakota/USDA-010346-001/2022	Central
A/turkey/South_Dakota/USDA-010639-001/2022	Central
A/turkey/South_Dakota/USDA-010765-001/2022	Central
A/turkey/South_Dakota/USDA-010765-002/2022	Central
A/turkey/South_Dakota/USDA-010770-002/2022	Central
A/blue-winged_teal/Texas/UGAI22-3226/2022	Central
A/Backyard_bird/Wyoming/USDA-009326-002/2022	Central
A/Backyard_bird/Wyoming/USDA-009599-001/2022	Central
A/Backyard_bird/Wyoming/USDA-009599-002/2022	Central
A/Backyard_bird/Wyoming/USDA-009599-006/2022	Central
A/Backyard_bird/Wyoming/USDA-009849-001/2022	Central
A/Canada_goose/Wyoming/22-011671-001-original/2022	Central
A/chicken/Wyoming/22-009326-002-original/2022	Central
A/chicken/Wyoming/22-009599-001-original/2022	Central
A/chicken/Wyoming/22-009599-002-original/2022	Central
A/chicken/Wyoming/22-009849-001-original/2022	Central
A/chicken/Wyoming/22-014916-001-original/2022	Central
A/chicken/Wyoming/22-014917-001-original/2022	Central
A/chicken/Wyoming/22-015810-001-original/2022	Central
A/chicken/Wyoming/22-015810-002-original/2022	Central
A/goose/Wyoming/USDA-010373-001/2022	Central
A/goose/Wyoming/USDA-010936-001/2022	Central
A/goose/Wyoming/USDA-011125-001/2022	Central
A/goose/Wyoming/USDA-011671-001/2022	Central
A/goose/Wyoming/USDA-012062-001/2022	Central
A/goose/Wyoming/USDA-012665-003/2022	Central
A/Great_Horned_Owl/Wyoming/USDA-011875-001/2022	Central
A/Magpie/Wyoming/USDA-011426-010/2022	Central
A/Magpie/Wyoming/USDA-012665-001/2022	Central
A/Owl/Wyoming/USDA-013181-001/2022	Central
A/Red-tailed_Hawk/Wyoming/USDA-013182-001/2022	Central
A/Vulture/Wyoming/USDA-011672-001/2022	Central
A/Vulture/Wyoming/USDA-012060-001/2022	Central
A/Wild_turkey/Wyoming/USDA-011426-001/2022	Central
A/Wild_turkey/Wyoming/USDA-011426-003/2022	Central
A/Wild_turkey/Wyoming/USDA-011426-005/2022	Central
A/Wild_turkey/Wyoming/USDA-011426-006/2022	Central
A/Wild_turkey/Wyoming/USDA-011426-007/2022	Central
A/Wild_turkey/Wyoming/USDA-011426-009/2022	Central
A/Wild_turkey/Wyoming/USDA-011430-001/2022	Central
A/Backyard_bird/Illinois/USDA-009720-001/2022	Mississippi
A/Backyard_bird/Illinois/USDA-009720-003/2022	Mississippi
A/Bald_Eagle/Illinois/USDA-011028-001/2022	Mississippi
A/chicken/Illinois/22-009720-001-original/2022	Mississippi
A/chicken/Illinois/22-013392-001-original/2022	Mississippi
A/chicken/Illinois/22-013392-002-original/2022	Mississippi
A/goose/Illinois/22-009720-003-original/2022	Mississippi
A/goose/Illinois/USDA-008379-001/2022	Mississippi
A/Mallard/Illinois/USDA-007482-001/2022	Mississippi
A/Mallard/Illinois/USDA-012772-001/2022	Mississippi
A/Red_Fox/MB/FAV-0414-12/2022	Mississippi
A/Red_Fox/MB/FAV-414-004/2022	Mississippi
A/Red_Fox/MB/FAV-414-08/2022	Mississippi
A/Backyard_bird/Michigan/USDA-010845-001/2022	Mississippi
A/Backyard_bird/Michigan/USDA-010845-003/2022	Mississippi
A/Backyard_bird/Michigan/USDA-011121-001/2022	Mississippi
A/Backyard_bird/Michigan/USDA-011121-002/2022	Mississippi
A/Bald_Eagle/Michigan/USDA-010622-003/2022	Mississippi
A/chicken/Michigan/22-011121-001-original/2022	Mississippi
A/chicken/Michigan/22-011121-003-original/2022	Mississippi
A/chicken/Michigan/22-011627-001-original/2022	Mississippi
A/chicken/Michigan/USDA-011627-001/2022	Mississippi
A/domestic_duck/Michigan/22-011121-002-original/2022	Mississippi
A/domestic_goose/Michigan/22-011121-005-original/2022	Mississippi
A/duck/Michigan/22-010845-003-original/2022	Mississippi
A/goose/Michigan/22-010845-001-original/2022	Mississippi
A/goose/Michigan/22-010845-002-original/2022	Mississippi
A/Hooded_Merganser/Michigan/USDA-012056-002/2022	Mississippi
A/American_Crow/Minnesota/USDA-012775-001/2022	Mississippi
A/Backyard_bird/Minnesota/USDA-009181-001/2022	Mississippi
A/Backyard_bird/Minnesota/USDA-009181-003/2022	Mississippi
A/Backyard_bird/Minnesota/USDA-009735-001/2022	Mississippi
A/Backyard_bird/Minnesota/USDA-009735-003/2022	Mississippi
A/Backyard_bird/Minnesota/USDA-013222-001/2022	Mississippi
A/Backyard_bird/Minnesota/USDA-013222-002/2022	Mississippi
A/Backyard_bird/Minnesota/USDA-013222-004/2022	Mississippi
A/Bald_Eagle/Minnesota/USDA-010027-005/2022	Mississippi
A/Bald_Eagle/Minnesota/USDA-010713-004/2022	Mississippi
A/Bald_Eagle/Minnesota/USDA-010927-001/2022	Mississippi
A/Bald_Eagle/Minnesota/USDA-011229-001/2022	Mississippi
A/Bald_Eagle/Minnesota/USDA-011230-001/2022	Mississippi
A/Bald_Eagle/Minnesota/USDA-011346-001/2022	Mississippi
A/Bald_Eagle/Minnesota/USDA-011586-002/2022	Mississippi
A/Bald_Eagle/Minnesota/USDA-011586-003/2022	Mississippi
A/Bald_Eagle/Minnesota/USDA-012025-001/2022	Mississippi
A/Bald_Eagle/Minnesota/USDA-012028-001/2022	Mississippi
A/Bald_Eagle/Minnesota/USDA-012668-007/2022	Mississippi
A/Bald_Eagle/Minnesota/USDA-012668-009/2022	Mississippi
A/Bald_Eagle/Minnesota/USDA-012668-010/2022	Mississippi
A/Barred_Owl/Minnesota/USDA-011871-010/2022	Mississippi
A/blue-winged_teal/Minnesota/AV22-690/2022	Mississippi
A/chicken/Minnesota/22-009181-001-original/2022	Mississippi
A/chicken/Minnesota/22-009735-001-original/2022	Mississippi
A/chicken/Minnesota/22-010994-001-original/2022	Mississippi
A/chicken/Minnesota/22-010994-002-original/2022	Mississippi
A/chicken/Minnesota/22-012373-001-original/2022	Mississippi
A/chicken/Minnesota/22-012932-001-original/2022	Mississippi
A/chicken/Minnesota/22-012932-002-original/2022	Mississippi
A/chicken/Minnesota/22-012966-001-original/2022	Mississippi
A/chicken/Minnesota/22-013222-001-original/2022	Mississippi
A/chicken/Minnesota/22-013412-001-original/2022	Mississippi
A/chicken/Minnesota/22-013412-002-original/2022	Mississippi
A/chicken/Minnesota/22-014503-001-original/2022	Mississippi
A/chicken/Minnesota/22-014503-002-original/2022	Mississippi
A/chicken/Minnesota/22-014663-001-original/2022	Mississippi
A/chicken/Minnesota/22-014663-002-original/2022	Mississippi
A/chicken/Minnesota/22-014734-001-original/2022	Mississippi
A/chicken/Minnesota/22-014734-002-original/2022	Mississippi
A/chicken/Minnesota/USDA-010994-001/2022	Mississippi
A/chicken/Minnesota/USDA-012373-001/2022	Mississippi
A/chicken/Minnesota/USDA-012932-001/2022	Mississippi
A/chicken/Minnesota/USDA-012966-001/2022	Mississippi
A/Cooper_s_hawk/Minnesota/22-012931-001-original/2022	Mississippi
A/Cooper_s_Hawk/Minnesota/USDA-012668-014/2022	Mississippi
A/Cooper_s_Hawk/Minnesota/USDA-012931-001/2022	Mississippi
A/Cooper_s_Hawk/Minnesota/USDA-013128-004/2022	Mississippi
A/duck/Minnesota/22-013605-001-original/2022	Mississippi
A/duck/Minnesota/22-013605-003-original/2022	Mississippi
A/duck/Minnesota/22-014663-003-original/2022	Mississippi
A/duck/Minnesota/22-014663-004-original/2022	Mississippi
A/Embden_goose/Minnesota/22-009181-003-original/2022	Mississippi
A/fox/Minnesota/22-014660-001-original/2022	Mississippi
A/fox/Minnesota/22-014660-002-original/2022	Mississippi
A/fox/Minnesota/22-014661-001-original/2022	Mississippi
A/goose/Minnesota/22-012373-002-original/2022	Mississippi
A/goose/Minnesota/22-013222-004-original/2022	Mississippi
A/goose/Minnesota/22-013222-005-original/2022	Mississippi
A/goose/Minnesota/USDA-009383-001/2022	Mississippi
A/goose/Minnesota/USDA-010232-001/2022	Mississippi
A/goose/Minnesota/USDA-011138-001/2022	Mississippi
A/goose/Minnesota/USDA-011138-002/2022	Mississippi
A/goose/Minnesota/USDA-012373-002/2022	Mississippi
A/Great_Horned_Owl/Minnesota/USDA-010027-002/2022	Mississippi
A/Great_Horned_Owl/Minnesota/USDA-010713-002/2022	Mississippi
A/Great_Horned_Owl/Minnesota/USDA-011252-001/2022	Mississippi
A/Great_Horned_Owl/Minnesota/USDA-011586-001/2022	Mississippi
A/Great_Horned_Owl/Minnesota/USDA-011586-004/2022	Mississippi
A/Great_Horned_Owl/Minnesota/USDA-011871-002/2022	Mississippi
A/Great_Horned_Owl/Minnesota/USDA-011871-006/2022	Mississippi
A/Great_Horned_Owl/Minnesota/USDA-011871-008/2022	Mississippi
A/Great_Horned_Owl/Minnesota/USDA-011871-009/2022	Mississippi
A/Great_Horned_Owl/Minnesota/USDA-011871-011/2022	Mississippi
A/Great_Horned_Owl/Minnesota/USDA-011871-012/2022	Mississippi
A/Great_Horned_Owl/Minnesota/USDA-011871-014/2022	Mississippi
A/Great_Horned_Owl/Minnesota/USDA-012006-001/2022	Mississippi
A/Great_Horned_Owl/Minnesota/USDA-012007-001/2022	Mississippi
A/Great_Horned_Owl/Minnesota/USDA-012026-001/2022	Mississippi
A/Great_Horned_Owl/Minnesota/USDA-012414-001/2022	Mississippi
A/Great_Horned_Owl/Minnesota/USDA-012668-001/2022	Mississippi
A/Great_Horned_Owl/Minnesota/USDA-012668-003/2022	Mississippi
A/Great_Horned_Owl/Minnesota/USDA-012668-005/2022	Mississippi
A/Great_Horned_Owl/Minnesota/USDA-012668-011/2022	Mississippi
A/Great_Horned_Owl/Minnesota/USDA-012760-003/2022	Mississippi
A/Great_Horned_Owl/Minnesota/USDA-012931-005/2022	Mississippi
A/Great_Horned_Owl/Minnesota/USDA-012931-006/2022	Mississippi
A/Great_Horned_Owl/Minnesota/USDA-012931-007/2022	Mississippi
A/Great_Horned_Owl/Minnesota/USDA-013128-001/2022	Mississippi
A/Great_Horned_Owl/Minnesota/USDA-013128-003/2022	Mississippi
A/guinea_fowl/Minnesota/22-014734-003-original/2022	Mississippi
A/Hooded_Merganser/Minnesota/USDA-012024-001/2022	Mississippi
A/Mallard/Minnesota/USDA-009930-002/2022	Mississippi
A/Mallard/Minnesota/USDA-010035-001/2022	Mississippi
A/Mallard/Minnesota/USDA-010035-003/2022	Mississippi
A/Mergus/Minnesota/USDA-011224-001/2022	Mississippi
A/Mergus/Minnesota/USDA-011231-001/2022	Mississippi
A/red_fox/Minnesota/22-017056-001-original/2022	Mississippi
A/red-shouldered_hawk/Minnesota/22-012000-004-original/2022	Mississippi
A/Red-shouldered_Hawk/Minnesota/USDA-012000-004/2022	Mississippi
A/Red-shouldered_Hawk/Minnesota/USDA-012931-010/2022	Mississippi
A/Red-tailed_Hawk/Minnesota/USDA-010027-001/2022	Mississippi
A/Red-tailed_Hawk/Minnesota/USDA-010027-003/2022	Mississippi
A/Red-tailed_Hawk/Minnesota/USDA-011871-013/2022	Mississippi
A/Red-tailed_Hawk/Minnesota/USDA-012030-001/2022	Mississippi
A/Red-tailed_Hawk/Minnesota/USDA-012031-001/2022	Mississippi
A/Red-tailed_Hawk/Minnesota/USDA-012416-001/2022	Mississippi
A/Red-tailed_Hawk/Minnesota/USDA-012668-006/2022	Mississippi
A/Red-tailed_Hawk/Minnesota/USDA-012668-015/2022	Mississippi
A/Ross_s_Goose/Minnesota/USDA-011226-001/2022	Mississippi
A/Ross_s_Goose/Minnesota/USDA-011227-001/2022	Mississippi
A/Snow_Goose/Minnesota/USDA-010305-001/2022	Mississippi
A/turkey/Minnesota/22-009182-001-original/2022	Mississippi
A/turkey/Minnesota/22-009182-003-original/2022	Mississippi
A/turkey/Minnesota/22-009195-002-original/2022	Mississippi
A/turkey/Minnesota/22-009195-003-original/2022	Mississippi
A/turkey/Minnesota/22-009313-001-original/2022	Mississippi
A/turkey/Minnesota/22-009313-002-original/2022	Mississippi
A/turkey/Minnesota/22-009314-001-original/2022	Mississippi
A/turkey/Minnesota/22-009314-002-original/2022	Mississippi
A/turkey/Minnesota/22-009820-001-original/2022	Mississippi
A/turkey/Minnesota/22-009976-003-original/2022	Mississippi
A/turkey/Minnesota/22-009996-001-original/2022	Mississippi
A/turkey/Minnesota/22-009996-002-original/2022	Mississippi
A/turkey/Minnesota/22-009998-001-original/2022	Mississippi
A/turkey/Minnesota/22-009999-001-original/2022	Mississippi
A/turkey/Minnesota/22-009999-002-original/2022	Mississippi
A/turkey/Minnesota/22-010000-001-original/2022	Mississippi
A/turkey/Minnesota/22-010092-002-original/2022	Mississippi
A/turkey/Minnesota/22-010092-003-original/2022	Mississippi
A/turkey/Minnesota/22-010122-001-original/2022	Mississippi
A/turkey/Minnesota/22-010122-002-original/2022	Mississippi
A/turkey/Minnesota/22-010123-001-original/2022	Mississippi
A/turkey/Minnesota/22-010124-001-original/2022	Mississippi
A/turkey/Minnesota/22-010124-002-original/2022	Mississippi
A/turkey/Minnesota/22-010125-001-original/2022	Mississippi
A/turkey/Minnesota/22-010125-002-original/2022	Mississippi
A/turkey/Minnesota/22-010127-001-original/2022	Mississippi
A/turkey/Minnesota/22-010127-002-original/2022	Mississippi
A/turkey/Minnesota/22-010463-002-original/2022	Mississippi
A/turkey/Minnesota/22-010464-001-original/2022	Mississippi
A/turkey/Minnesota/22-010464-002-original/2022	Mississippi
A/turkey/Minnesota/22-010652-001-original/2022	Mississippi
A/turkey/Minnesota/22-010652-002-original/2022	Mississippi
A/turkey/Minnesota/22-010654-001-original/2022	Mississippi
A/turkey/Minnesota/22-010654-002-original/2022	Mississippi
A/turkey/Minnesota/22-010770-002-original/2022	Mississippi
A/turkey/Minnesota/22-010770-003-original/2022	Mississippi
A/turkey/Minnesota/22-010771-001-original/2022	Mississippi
A/turkey/Minnesota/22-010771-003-original/2022	Mississippi
A/turkey/Minnesota/22-010773-001-original/2022	Mississippi
A/turkey/Minnesota/22-010991-001-original/2022	Mississippi
A/turkey/Minnesota/22-010991-002-original/2022	Mississippi
A/turkey/Minnesota/22-010992-001-original/2022	Mississippi
A/turkey/Minnesota/22-010992-002-original/2022	Mississippi
A/turkey/Minnesota/22-010995-001-original/2022	Mississippi
A/turkey/Minnesota/22-010995-002-original/2022	Mississippi
A/turkey/Minnesota/22-011337-001-original/2022	Mississippi
A/turkey/Minnesota/22-011337-002-original/2022	Mississippi
A/turkey/Minnesota/22-011787-001-original/2022	Mississippi
A/turkey/Minnesota/22-011787-002-original/2022	Mississippi
A/turkey/Minnesota/22-011789-001-original/2022	Mississippi
A/turkey/Minnesota/22-011789-002-original/2022	Mississippi
A/turkey/Minnesota/22-011791-003-original/2022	Mississippi
A/turkey/Minnesota/22-011791-004-original/2022	Mississippi
A/turkey/Minnesota/22-011793-001-original/2022	Mississippi
A/turkey/Minnesota/22-011793-002-original/2022	Mississippi
A/turkey/Minnesota/22-011794-001-original/2022	Mississippi
A/turkey/Minnesota/22-011794-002-original/2022	Mississippi
A/turkey/Minnesota/22-011795-001-original/2022	Mississippi
A/turkey/Minnesota/22-012286-001-original/2022	Mississippi
A/turkey/Minnesota/22-012286-002-original/2022	Mississippi
A/turkey/Minnesota/22-012287-001-original/2022	Mississippi
A/turkey/Minnesota/22-012374-001-original/2022	Mississippi
A/turkey/Minnesota/22-013413-002-original/2022	Mississippi
A/turkey/Minnesota/22-013413-003-original/2022	Mississippi
A/turkey/Minnesota/USDA-009182-001/2022	Mississippi
A/turkey/Minnesota/USDA-009182-002/2022	Mississippi
A/turkey/Minnesota/USDA-009182-003/2022	Mississippi
A/turkey/Minnesota/USDA-009182-004/2022	Mississippi
A/turkey/Minnesota/USDA-009195-002/2022	Mississippi
A/turkey/Minnesota/USDA-009195-003/2022	Mississippi
A/turkey/Minnesota/USDA-009313-001/2022	Mississippi
A/turkey/Minnesota/USDA-009313-002/2022	Mississippi
A/turkey/Minnesota/USDA-009314-001/2022	Mississippi
A/turkey/Minnesota/USDA-009314-002/2022	Mississippi
A/turkey/Minnesota/USDA-009820-001/2022	Mississippi
A/turkey/Minnesota/USDA-009976-001/2022	Mississippi
A/turkey/Minnesota/USDA-009996-001/2022	Mississippi
A/turkey/Minnesota/USDA-009998-001/2022	Mississippi
A/turkey/Minnesota/USDA-009999-001/2022	Mississippi
A/turkey/Minnesota/USDA-010000-001/2022	Mississippi
A/turkey/Minnesota/USDA-010092-002/2022	Mississippi
A/turkey/Minnesota/USDA-010092-003/2022	Mississippi
A/turkey/Minnesota/USDA-010122-001/2022	Mississippi
A/turkey/Minnesota/USDA-010122-002/2022	Mississippi
A/turkey/Minnesota/USDA-010123-001/2022	Mississippi
A/turkey/Minnesota/USDA-010124-001/2022	Mississippi
A/turkey/Minnesota/USDA-010124-002/2022	Mississippi
A/turkey/Minnesota/USDA-010125-001/2022	Mississippi
A/turkey/Minnesota/USDA-010125-002/2022	Mississippi
A/turkey/Minnesota/USDA-010127-001/2022	Mississippi
A/turkey/Minnesota/USDA-010463-002/2022	Mississippi
A/turkey/Minnesota/USDA-010464-001/2022	Mississippi
A/turkey/Minnesota/USDA-010652-001/2022	Mississippi
A/turkey/Minnesota/USDA-010654-001/2022	Mississippi
A/turkey/Minnesota/USDA-010771-001/2022	Mississippi
A/turkey/Minnesota/USDA-010771-005/2022	Mississippi
A/turkey/Minnesota/USDA-010773-001/2022	Mississippi
A/turkey/Minnesota/USDA-010773-002/2022	Mississippi
A/turkey/Minnesota/USDA-010773-003/2022	Mississippi
A/turkey/Minnesota/USDA-010991-001/2022	Mississippi
A/turkey/Minnesota/USDA-010992-001/2022	Mississippi
A/turkey/Minnesota/USDA-010995-001/2022	Mississippi
A/turkey/Minnesota/USDA-010995-002/2022	Mississippi
A/turkey/Minnesota/USDA-010995-006/2022	Mississippi
A/turkey/Minnesota/USDA-011337-001/2022	Mississippi
A/turkey/Minnesota/USDA-011787-001/2022	Mississippi
A/turkey/Minnesota/USDA-011787-002/2022	Mississippi
A/turkey/Minnesota/USDA-011789-001/2022	Mississippi
A/turkey/Minnesota/USDA-011789-003/2022	Mississippi
A/turkey/Minnesota/USDA-011791-003/2022	Mississippi
A/turkey/Minnesota/USDA-011791-005/2022	Mississippi
A/turkey/Minnesota/USDA-011793-001/2022	Mississippi
A/turkey/Minnesota/USDA-011793-002/2022	Mississippi
A/turkey/Minnesota/USDA-011794-001/2022	Mississippi
A/turkey/Minnesota/USDA-011795-001/2022	Mississippi
A/turkey/Minnesota/USDA-012286-001/2022	Mississippi
A/turkey/Minnesota/USDA-012287-001/2022	Mississippi
A/turkey/Minnesota/USDA-012374-001/2022	Mississippi
A/Wood_Duck/Minnesota/USDA-009381-001/2022	Mississippi
A/Wood_Duck/Minnesota/USDA-012003-002/2022	Mississippi
A/Wood_Duck/Minnesota/USDA-012022-002/2022	Mississippi
A/Wood_Duck/Minnesota/USDA-012670-001/2022	Mississippi
A/Wood_Duck/Minnesota/USDA-012670-002/2022	Mississippi
A/Wood_Duck/Minnesota/USDA-012759-002/2022	Mississippi
A/Wood_Duck/Minnesota/USDA-012759-003/2022	Mississippi
A/American_White_Pelican/Missouri/USDA-010666-001/2022	Mississippi
A/Backyard_bird/Missouri/USDA-009192-002/2022	Mississippi
A/Bald_Eagle/Missouri/USDA-007472-001/2022	Mississippi
A/Bald_Eagle/Missouri/USDA-012338-021/2022	Mississippi
A/Bald_Eagle/Missouri/USDA-012338-022/2022	Mississippi
A/chicken/Missouri/22-009192-002-original/2022	Mississippi
A/duck/Missouri/22-009192-003-original/2022	Mississippi
A/Eagle/Missouri/USDA-012338-007/2022	Mississippi
A/goose/Missouri/USDA-012338-008/2022	Mississippi
A/goose/Missouri/USDA-012338-010/2022	Mississippi
A/goose/Missouri/USDA-012338-014/2022	Mississippi
A/goose/Missouri/USDA-012338-026/2022	Mississippi
A/goose/Missouri/USDA-012338-029/2022	Mississippi
A/Ross_s_Goose/Missouri/USDA-007472-003/2022	Mississippi
A/Snow_Goose/Missouri/USDA-007698-002/2022	Mississippi
A/Snow_Goose/Missouri/USDA-007700-001/2022	Mississippi
A/Snow_Goose/Missouri/USDA-007700-003/2022	Mississippi
A/Snow_Goose/Missouri/USDA-007700-004/2022	Mississippi
A/Snow_Goose/Missouri/USDA-011404-001/2022	Mississippi
A/Snow_Goose/Missouri/USDA-012338-004/2022	Mississippi
A/Snow_Goose/Missouri/USDA-012338-005/2022	Mississippi
A/Snow_Goose/Missouri/USDA-012338-015/2022	Mississippi
A/turkey/Missouri/22-009845-004-original/2022	Mississippi
A/turkey/Missouri/22-010142-001-original/2022	Mississippi
A/turkey/Missouri/USDA-009845-004/2022	Mississippi
A/turkey/Missouri/USDA-010142-001/2022	Mississippi
A/Wood_Duck/Missouri/USDA-012338-023/2022	Mississippi
A/Backyard_bird/Wisconsin/USDA-011213-001/2022	Mississippi
A/Backyard_bird/Wisconsin/USDA-013061-003/2022	Mississippi
A/Backyard_bird/Wisconsin/USDA-013061-004/2022	Mississippi
A/Backyard_bird/Wisconsin/USDA-013061-005/2022	Mississippi
A/Bald_Eagle/Wisconsin/USDA-009404-001/2022	Mississippi
A/Bald_Eagle/Wisconsin/USDA-011350-001/2022	Mississippi
A/chicken/Wisconsin/22-011213-001-original/2022	Mississippi
A/chicken/Wisconsin/22-011213-002-original/2022	Mississippi
A/chicken/Wisconsin/22-011334-002-original/2022	Mississippi
A/chicken/Wisconsin/22-011334-003-original/2022	Mississippi
A/chicken/Wisconsin/22-012376-001-original/2022	Mississippi
A/chicken/Wisconsin/22-012376-003-original/2022	Mississippi
A/chicken/Wisconsin/22-013776-001-original/2022	Mississippi
A/chicken/Wisconsin/22-014859-001-original/2022	Mississippi
A/chicken/Wisconsin/22-015068-003-original/2022	Mississippi
A/chicken/Wisconsin/22-015068-005-original/2022	Mississippi
A/chicken/Wisconsin/22-015940-001-original/2022	Mississippi
A/chicken/Wisconsin/USDA-011334-002/2022	Mississippi
A/duck/Wisconsin/22-012376-002-original/2022	Mississippi
A/fox/Wisconsin/22-013774-002-original/2022	Mississippi
A/fox/Wisconsin/22-013774-008-original/2022	Mississippi
A/fox/Wisconsin/22-013774-009-original/2022	Mississippi
A/fox/Wisconsin/22-013774-013-original/2022	Mississippi
A/fox/Wisconsin/22-013774-014-original/2022	Mississippi
A/fox/Wisconsin/22-014746-007-original/2022	Mississippi
A/goose/Wisconsin/USDA-011238-001/2022	Mississippi
A/goose/Wisconsin/USDA-011818-001/2022	Mississippi
A/goose/Wisconsin/USDA-011819-001/2022	Mississippi
A/guinea_fowl/Wisconsin/22-013061-003-original/2022	Mississippi
A/Herring_Gull/Wisconsin/USDA-012771-002/2022	Mississippi
A/Hooded_Merganser/Wisconsin/USDA-011814-001/2022	Mississippi
A/Lady_Amherst_s_pheasant/Wisconsin/22-013061-005-original/2022	Mississippi
A/Mute_Swan/Wisconsin/USDA-011023-001/2022	Mississippi
A/peacock/Wisconsin/22-013061-004-original/2022	Mississippi
A/Red-tailed_Hawk/Wisconsin/USDA-010924-001/2022	Mississippi
A/Trumpeter_Swan/Wisconsin/USDA-011237-001/2022	Mississippi
A/turkey/Wisconsin/22-010935-002-original/2022	Mississippi
A/turkey/Wisconsin/USDA-010935-001/2022	Mississippi
A/turkey/Wisconsin/USDA-010935-002/2022	Mississippi
A/Wood_Duck/Wisconsin/USDA-011820-001/2022	Mississippi
A/turkey/BC/AIVPHL-110/2022	Pacific
A/turkey/BC/AIVPHL-125/2022	Pacific
A/turkey/BC/AIVPHL-133/2022	Pacific
A/Chicken/BC/FAV-0460-OS/2022	Pacific
A/Chicken/BC/FAV-0488-OS/2022	Pacific
A/layer_chicken/BC/AIVPHL-187/2022	Pacific
A/turkey/BC/AIVPHL-104/2022	Pacific
A/turkey/BC/AIVPHL-105/2022	Pacific
A/turkey/BC/AIVPHL-109/2022	Pacific
A/turkey/BC/AIVPHL-111/2022	Pacific
A/turkey/BC/AIVPHL-116/2022	Pacific
A/turkey/BC/AIVPHL-120/2022	Pacific
A/turkey/BC/AIVPHL-121/2022	Pacific
A/turkey/BC/AIVPHL-124/2022	Pacific
A/turkey/BC/AIVPHL-128/2022	Pacific
A/turkey/BC/AIVPHL-132/2022	Pacific
A/turkey/BC/AIVPHL-136/2022	Pacific
A/turkey/BC/AIVPHL-137/2022	Pacific
A/turkey/BC/AIVPHL-138/2022	Pacific
A/turkey/BC/AIVPHL-169/2022	Pacific
A/turkey/BC/AIVPHL-91/2022	Pacific
A/turkey/BC/AIVPHL-94/2022	Pacific
A/turkey/BC/AIVPHL-95/2022	Pacific
A/Backyard_bird/Idaho/USDA-011775-001/2022	Pacific
A/Backyard_bird/Idaho/USDA-011775-002/2022	Pacific
A/chicken/Idaho/22-011347-002-original/2022	Pacific
A/chicken/Idaho/22-011347-004-original/2022	Pacific
A/chicken/Idaho/22-011775-002-original/2022	Pacific
A/chicken/Idaho/22-014175-001-original/2022	Pacific
A/chicken/Idaho/22-014175-003-original/2022	Pacific
A/chicken/Idaho/22-015407-001-original/2022	Pacific
A/chicken/Idaho/22-015655-001-original/2022	Pacific
A/chicken/Idaho/22-015657-001-original/2022	Pacific
A/chicken/Idaho/22-015657-002-original/2022	Pacific
A/chicken/Idaho/USDA-011347-002/2022	Pacific
A/chicken/Idaho/USDA-011347-004/2022	Pacific
A/chicken/Idaho/USDA-011347-005/2022	Pacific
A/guinea_fowl/Idaho/22-011775-001-original/2022	Pacific
A/chicken/Utah/22-011468-001-original/2022	Pacific
A/chicken/Utah/22-011468-002-original/2022	Pacific
A/chicken/Utah/USDA-011468-001/2022	Pacific
A/chicken/Utah/USDA-011468-002/2022	Pacific
A/raccoon/Washington/22-018406-002-original/2022	Pacific

## Sheet: B3.1
GISAID ID	Flyway
A/Chicken/AB/FAV-0832/2022	Central
A/Skunk/AB/FAV-0416-02/2022	Central
A/chicken/Iowa/22-033362-001-original/2022	Central
A/Snow_Goose/Iowa/USDA-008719-002/2022	Central
A/Snow_Goose/Kansas/USDA-008980-006/2022	Central
A/snow_goose/Kansas/W22-199D/2022	Central
A/duck/Montana/22-013055-005-original/2022	Central
A/duck/Montana/22-013055-006-original/2022	Central
A/Duck/Montana/USDA-013055-005/2022	Central
A/Duck/Montana/USDA-013055-006/2022	Central
A/Duck/Montana/USDA-013055-007/2022	Central
A/American_Crow/North_Dakota/USDA-010665-001/2022	Central
A/American_Crow/North_Dakota/USDA-011564-002/2022	Central
A/American_Crow/North_Dakota/USDA-011564-004/2022	Central
A/American_Crow/North_Dakota/USDA-011564-005/2022	Central
A/American_Crow/North_Dakota/USDA-013140-001/2022	Central
A/American_Crow/North_Dakota/USDA-013145-002/2022	Central
A/Backyard_bird/North_Dakota/USDA-010141-001/2022	Central
A/Backyard_bird/North_Dakota/USDA-012100-001/2022	Central
A/chicken/North_Dakota/22-009337-002-original/2022	Central
A/chicken/North_Dakota/22-010141-001-original/2022	Central
A/chicken/North_Dakota/22-012100-001-original/2022	Central
A/chicken/North_Dakota/22-012538-001-original/2022	Central
A/chicken/North_Dakota/22-012538-002-original/2022	Central
A/chicken/North_Dakota/USDA-009337-001/2022	Central
A/chicken/North_Dakota/USDA-012538-001/2022	Central
A/chicken/North_Dakota/USDA-012538-002/2022	Central
A/domestic_goose/North_Dakota/22-009337-001-original/2022	Central
A/eared_grebe/North_Dakota/245625/2022	Central
A/goose/North_Dakota/USDA-010036-004/2022	Central
A/Great_Horned_Owl/North_Dakota/USDA-011571-001/2022	Central
A/red_fox/North_Dakota/22-017061-001-original/2022	Central
A/red_fox/North_Dakota/22-017061-002-original/2022	Central
A/red_fox/North_Dakota/22-017354-001-original/2022	Central
A/Red-tailed_Hawk/North_Dakota/USDA-011565-002/2022	Central
A/Red-tailed_Hawk/North_Dakota/USDA-013143-001/2022	Central
A/Ross_s_Goose/North_Dakota/USDA-010663-025/2022	Central
A/Ross_s_Goose/North_Dakota/USDA-011218-004/2022	Central
A/Ross_s_Goose/North_Dakota/USDA-011563-002/2022	Central
A/snow_goose/North_Dakota/N22-06/2022	Central
A/Snow_Goose/North_Dakota/USDA-009481-006/2022	Central
A/Snow_Goose/North_Dakota/USDA-009481-014/2022	Central
A/Snow_Goose/North_Dakota/USDA-010663-002/2022	Central
A/Snow_Goose/North_Dakota/USDA-010663-008/2022	Central
A/Snow_Goose/North_Dakota/USDA-010663-009/2022	Central
A/Snow_Goose/North_Dakota/USDA-010663-013/2022	Central
A/Snow_Goose/North_Dakota/USDA-011033-003/2022	Central
A/Snow_Goose/North_Dakota/USDA-011035-002/2022	Central
A/Snow_Goose/North_Dakota/USDA-011040-005/2022	Central
A/Snow_Goose/North_Dakota/USDA-011563-003/2022	Central
A/Snow_Goose/North_Dakota/USDA-011578-005/2022	Central
A/Snow_Goose/North_Dakota/USDA-013148-002/2022	Central
A/turkey/North_Dakota/22-009840-001-original/2022	Central
A/turkey/North_Dakota/22-009978-001-original/2022	Central
A/turkey/North_Dakota/22-009978-002-original/2022	Central
A/turkey/North_Dakota/USDA-009840-001/2022	Central
A/turkey/North_Dakota/USDA-009978-001/2022	Central
A/Snow_Goose/South_Dakota/USDA-008383-004/2022	Central
A/Snow_Goose/South_Dakota/USDA-009478-010/2022	Central
A/turkey/South_Dakota/22-008242-001-original/2022	Central
A/turkey/South_Dakota/22-008242-002-original/2022	Central
A/turkey/South_Dakota/22-009329-001-original/2022	Central
A/turkey/South_Dakota/22-009329-002-original/2022	Central
A/turkey/South_Dakota/22-009841-001-original/2022	Central
A/turkey/South_Dakota/USDA-008242-001/2022	Central
A/turkey/South_Dakota/USDA-009329-001/2022	Central
A/turkey/South_Dakota/USDA-009329-002/2022	Central
A/turkey/South_Dakota/USDA-009841-001/2022	Central
A/turkey/South_Dakota/USDA-009841-002/2022	Central
A/American_Crow/Minnesota/USDA-012668-016/2022	Mississippi
A/Backyard_bird/Minnesota/USDA-013223-001/2022	Mississippi
A/Backyard_bird/Minnesota/USDA-013223-003/2022	Mississippi
A/chicken/Minnesota/22-013223-001-original/2022	Mississippi
A/chicken/Minnesota/22-013223-003-original/2022	Mississippi
A/Snow_Goose/Minnesota/USDA-011232-001/2022	Mississippi
A/turkey/Minnesota/22-010126-001-original/2022	Mississippi
A/turkey/Minnesota/22-010126-002-original/2022	Mississippi
A/turkey/Minnesota/22-010772-004-original/2022	Mississippi
A/turkey/Minnesota/22-011140-001-original/2022	Mississippi
A/turkey/Minnesota/22-011338-001-original/2022	Mississippi
A/turkey/Minnesota/22-011338-002-original/2022	Mississippi
A/turkey/Minnesota/22-013084-001-original/2022	Mississippi
A/turkey/Minnesota/22-013084-002-original/2022	Mississippi
A/turkey/Minnesota/USDA-010126-001/2022	Mississippi
A/turkey/Minnesota/USDA-010126-002/2022	Mississippi
A/turkey/Minnesota/USDA-010772-004/2022	Mississippi
A/turkey/Minnesota/USDA-011140-001/2022	Mississippi
A/turkey/Minnesota/USDA-011338-001/2022	Mississippi
A/turkey/Minnesota/USDA-011338-002/2022	Mississippi
A/turkey/Minnesota/USDA-011338-003/2022	Mississippi
A/turkey/Minnesota/USDA-013084-001/2022	Mississippi
A/Snow_Goose/Missouri/USDA-007698-001/2022	Mississippi
A/fox/Wisconsin/22-014746-021-original/2022	Mississippi
A/fox/Wisconsin/22-014746-023-original/2022	Mississippi
A/fox/Wisconsin/22-014746-026-original/2022	Mississippi
A/fox/Wisconsin/22-014746-029-original/2022	Mississippi
A/fox/Wisconsin/22-014746-030-original/2022	Mississippi
A/bald_eagle/BC/AIVPHL-57/2022	Pacific
A/barn_owl/BC/AIVPHL-123/2022	Pacific
A/great_blue_heron/BC/AIVPHL-196/2022	Pacific
A/peregrine_falcon/BC/AIVPHL-140/2022	Pacific
A/red_fox/BC/AIVPHL-144/2022	Pacific
A/chicken/Idaho/22-014425-002-original/2022	Pacific
A/chicken/Idaho/22-014701-002-original/2022	Pacific
A/chicken/Idaho/22-015073-001-original/2022	Pacific
A/chicken/Idaho/22-015271-002-original/2022	Pacific
A/chicken/Idaho/22-015410-001-original/2022	Pacific
A/duck/Idaho/22-015410-002-original/2022	Pacific
A/goose/Idaho/22-014944-001-original/2022	Pacific
A/turkey/Idaho/22-014701-001-original/2022	Pacific
A/canada_goose/BC/AIVPHL-241/2022	Pacific

## Sheet: B3.2
GISAID ID	Flyway
A/chicken/Florida/22-032963-001-original/2022	Atlantic
A/chicken/Florida/22-033392-001-original/2022	Atlantic
A/chicken/Florida/22-033923-001-original/2022	Atlantic
A/Black_Vulture/Maryland/USDA-012990-001/2022	Atlantic
A/red-shouldered_hawk/New_York/23-012563-001-original/2023	Atlantic
A/duck/North_Carolina/W22-1114A/2022	Atlantic
A/American_Crow/PEI/FAV-0019-2/2022	Atlantic
A/American_Crow/PEI/FAV-0019-3/2022	Atlantic
A/American_Crow/PEI/FAV-0019-4/2022	Atlantic
A/American_Crow/PEI/FAV-0019-52022	Atlantic
A/American_Crow/PEI/FAV-0019-6/2022	Atlantic
A/bald_eagle/South_Carolina/23-008111-001-original/2023	Atlantic
A/bald_eagle/South_Carolina/23-008111-002-original/2023	Atlantic
A/backyard_chicken/Uruguay/UDELAR-040-M5/2023	Atlantic
A/backyard_chicken/Uruguay/UDELAR-040-M7/2023	Atlantic
A/backyard_chicken/Uruguay/UDELAR-047-M1/2023	Atlantic
A/backyard_chicken/Uruguay/UDELAR-047-M3/2023	Atlantic
A/backyard_chicken/Uruguay/UDELAR-124-M1/2023	Atlantic
A/backyard_chicken/Uruguay/UDELAR-127-M1/2023	Atlantic
A/backyard_chicken/Uruguay/UDELAR-127-M4/2023	Atlantic
A/backyard_chicken/Uruguay/UDELAR-144-M3/2023	Atlantic
A/backyard_duck/Uruguay/UDELAR-124-M3/2023	Atlantic
A/backyard_turkey/Uruguay/UDELAR-124-M6/2023	Atlantic
A/black-necked_swan/Uruguay/UDELAR-014-M3/2023	Atlantic
A/black-necked_swan/Uruguay/UDELAR-078-M2/2023	Atlantic
A/Canada_Goose/AB/FAV-0505-19/2022	Central
A/Chicken/AB/FAV-0222-01/2022	Central
A/Chicken/AB/FAV-0438-02/2022	Central
A/Franklin_s_Gull/AB/FAV-0505-51/2022	Central
A/Great_Horned_Owl/AB/FAV-0505-19/2022	Central
A/Great_Horned_Owl/AB/FAV-0505-30/2022	Central
A/Red_Fox/AB/FAV-0835-01/2022	Central
A/Red_Fox/AB/FAV-0835-13/2022	Central
A/Skunk/AB/FAV-0835-11/2022	Central
A/Skunk/AB/FAV-0897-01/2022	Central
A/Skunk/AB/FAV-0897-02/2022	Central
A/Skunk/AB/FAV-0897-03/2022	Central
A/chicken/Colorado/22-032233-001-original/2022	Central
A/chicken/Colorado/22-032670-001-original/2022	Central
A/chicken/Colorado/22-032675-001-original/2022	Central
A/chicken/Colorado/22-033394-001-original/2022	Central
A/chicken/Colorado/22-034082-001-original/2022	Central
A/Cooper_s_s_hawk/Colorado/23-005617-001-original/2023	Central
A/great_horned_owl/Colorado/23-005619-001-original/2023	Central
A/great_horned_owl/Colorado/23-005620-001-original/2023	Central
A/great_horned_owl/Colorado/23-005885-001-original/2023	Central
A/great_horned_owl/Colorado/23-007822-001-original/2023	Central
A/great_horned_owl/Colorado/23-007956-001-original/2023	Central
A/magpie/Colorado/23-004705-001-original-/2023	Central
A/red-tailed_hawk/Colorado/23-005618-001-original/2023	Central
A/red-tailed_hawk/Colorado/23-006671-001-original/2023	Central
A/red-tailed_hawk/Colorado/23-008901-001-original/2023	Central
A/Swainson_s_hawk/Colorado/23-014329-001-original/2023	Central
A/turkey_vulture/Colorado/23-011447-001-original/2023	Central
A/American_crow/Iowa/23-007468-001-original/2023	Central
A/American_crow/Iowa/23-007781-002-original/2023	Central
A/American_crow/Iowa/23-010832-002-original/2023	Central
A/fox/Iowa/22-014421-001-original/2022	Central
A/hawk/Iowa/23-011213-001-original/2023	Central
A/Peregrine_Falcon/Iowa/USDA-012093-001/2022	Central
A/goose/Kansas/W22-1154/2022	Central
A/great-tailed_grackle/Kansas/W22-1223B/2022	Central
A/great-tailed_grackle/Kansas/W22-1223C/2022	Central
A/red-tailed_hawk/Kansas/23-009211-001-original/2023	Central
A/striped_skunk/Kansas/W23-094/2023	Central
A/chicken/Montana/22-033348-001-original/2022	Central
A/Cooper_s_hawk/Montana/23-016105-001-original/2023	Central
A/great_horned_owl/Montana/23-011850-001-original/2023	Central
A/red-tailed_hawk/Montana/23-011216-001-original/2023	Central
A/cat/Nebraska/23-010184-001-original/2023	Central
A/chicken/Nebraska/22-037884-001-original/2022	Central
A/chicken/Nebraska/22-038149-001-original/2022	Central
A/chicken/Nebraska/22-038152-001-original/2022	Central
A/pheasant/Nebraska/22-032910-001-original/2022	Central
A/American_Crow/North_Dakota/USDA-013140-004/2022	Central
A/American_Crow/North_Dakota/USDA-013145-001/2022	Central
A/chicken/North_Dakota/22-035070-001-original/2022	Central
A/lesser_snow_goose/North_Dakota/ND-10/2022	Central
A/Red-tailed_Hawk/North_Dakota/USDA-011220-001/2022	Central
A/Ross_s_Goose/North_Dakota/USDA-009481-019/2022	Central
A/Snow_Goose/North_Dakota/USDA-009481-003/2022	Central
A/Snow_Goose/North_Dakota/USDA-011035-004/2022	Central
A/Snow_Goose/North_Dakota/USDA-011566-001/2022	Central
A/Snow_Goose/North_Dakota/USDA-013138-001/2022	Central
A/Snow_Goose/North_Dakota/USDA-013148-003/2022	Central
A/turkey/North_Dakota/22-012099-001-original/2022	Central
A/turkey/North_Dakota/22-012099-002-original/2022	Central
A/turkey/North_Dakota/22-035070-002-original/2022	Central
A/turkey/North_Dakota/USDA-012099-001/2022	Central
A/turkey/North_Dakota/USDA-012099-003/2022	Central
A/chicken/Oklahoma/22-033387-001-original/2022	Central
A/chicken/Oklahoma/22-033558-001-original/2022	Central
A/goose/Oklahoma/22-032413-001-original/2022	Central
A/guinea_fowl/Oklahoma/22-032674-001-original/2022	Central
A/Red_Fox/SK/FAV-0548-03/2022	Central
A/Red_Fox/SK/FAV-0824-96/2022	Central
A/Striped_Skunk/SK/FAV-0824-01/2022	Central
A/chicken/South_Dakota/22-008704-001-original/2022	Central
A/chicken/South_Dakota/22-008704-002-original/2022	Central
A/chicken/South_Dakota/22-033350-001-original/2022	Central
A/chicken/South_Dakota/22-033852-001-original/2022	Central
A/chicken/South_Dakota/22-037931-001-original/2022	Central
A/domestic_duck/South_Dakota/22-033350-004-original/2022	Central
A/pheasant/South_Dakota/22-034797-001-original/2022	Central
A/red-tailed_hawk/South_Dakota/23-012031-001-original/2023	Central
A/snow_goose/South_Dakota/22-038501-001-original/2022	Central
A/turkey/South_Dakota/22-008485-001-original/2022	Central
A/turkey/South_Dakota/22-008485-002-original/2022	Central
A/turkey/South_Dakota/22-033350-005-original/2022	Central
A/turkey/South_Dakota/22-037527-001-original/2022	Central
A/turkey/South_Dakota/22-037700-001-original/2022	Central
A/turkey/South_Dakota/22-037930-001-original/2022	Central
A/turkey/South_Dakota/22-037933-001-original/2022	Central
A/turkey/South_Dakota/USDA-008485-001/2022	Central
A/turkey/South_Dakota/USDA-008704-001/2022	Central
A/American_green-winged_teal/Texas/UGAI22-3462/2022	Central
A/blue-winged_teal/Texas/UGAI22-2961/2022	Central
A/blue-winged_teal/Texas/UGAI22-2966/2022	Central
A/blue-winged_teal/Texas/UGAI22-3189/2022	Central
A/blue-winged_teal/Texas/UGAI22-3190/2022	Central
A/blue-winged_teal/Texas/UGAI22-3250/2022	Central
A/chicken/Texas/22-033221-001-original/2022	Central
A/mallard/Texas/22-035744-001-original/2022	Central
A/chicken/Wyoming/22-032216-001-original/2022	Central
A/Great_Horned_Owl/Wyoming/USDA-013016-001/2022	Central
A/Great_Horned_Owl/Wyoming/USDA-013016-002/2022	Central
A/turkey_vulture/Wyoming/23-012565-001-original/2023	Central
A/turkey_vulture/Wyoming/23-013715-001-original/2023	Central
A/common_teal/Korea/WA537/2022	East Asian-Australiasian
A/chicken/Arkansas/22-031667-003-original/2022	Mississippi
A/chicken/Arkansas/22-031676-001-original/2022	Mississippi
A/chicken/Arkansas/22-032566-001-original/2022	Mississippi
A/chicken/Cordoba/ICA-3499/2022	Mississippi
A/falcon/Costa_Rica/INC-0001-D0377-23/2023	Mississippi
A/pelican/Costa_Rica/INC-0018-D0370-23/2023	Mississippi
A/pelican/Honduras/23-000009-001/2022	Mississippi
A/chicken/Illinois/22-015233-005-original/2022	Mississippi
A/chicken/Illinois/22-015233-006-original/2022	Mississippi
A/red-tailed_hawk/Kentucky/W23-143/2022	Mississippi
A/duck/Louisiana/UGAI22-3875/2022	Mississippi
A/duck/Louisiana/UGAI22-3889/2022	Mississippi
A/goose/Louisiana/22-033391-001-original/2022	Mississippi
A/goose/Louisiana/W22-1146A/2022	Mississippi
A/goose/Louisiana/W22-1163/2022	Mississippi
A/chicken/Magdalena/ICA-3503/2022	Mississippi
A/Red_Fox/MB/FAV-370-01/2022	Mississippi
A/Backyard_bird/Michigan/USDA-012454-001/2022	Mississippi
A/Backyard_bird/Michigan/USDA-012454-002/2022	Mississippi
A/domestic_duck/Michigan/22-012454-001-original/2022	Mississippi
A/domestic_goose/Michigan/22-012454-002-original/2022	Mississippi
A/red_fox/Michigan/22-018712-001-original/2022	Mississippi
A/red_fox/Michigan/22-021733-002-original/2022	Mississippi
A/American_Crow/Minnesota/USDA-009668-001/2022	Mississippi
A/American_Crow/Minnesota/USDA-012003-001/2022	Mississippi
A/Backyard_bird/Minnesota/USDA-010928-001/2022	Mississippi
A/Backyard_bird/Minnesota/USDA-010928-002/2022	Mississippi
A/Backyard_bird/Minnesota/USDA-010928-003/2022	Mississippi
A/Backyard_bird/Minnesota/USDA-013221-001/2022	Mississippi
A/Backyard_bird/Minnesota/USDA-013221-002/2022	Mississippi
A/Backyard_bird/Minnesota/USDA-013221-003/2022	Mississippi
A/Backyard_bird/Minnesota/USDA-013221-004/2022	Mississippi
A/Bald_Eagle/Minnesota/USDA-009477-001/2022	Mississippi
A/blue-winged_teal/Minnesota/AV22-675/2022	Mississippi
A/blue-winged_teal/Minnesota/AV22-680/2022	Mississippi
A/blue-winged_teal/Minnesota/UGAI22-3620/2022	Mississippi
A/chicken/Minnesota/22-010928-001-original/2022	Mississippi
A/chicken/Minnesota/22-010993-001-original/2022	Mississippi
A/chicken/Minnesota/22-010993-004-original/2022	Mississippi
A/chicken/Minnesota/22-013752-001-original/2022	Mississippi
A/chicken/Minnesota/22-014294-002-original/2022	Mississippi
A/chicken/Minnesota/22-014295-001-original/2022	Mississippi
A/chicken/Minnesota/22-014295-002-original/2022	Mississippi
A/chicken/Minnesota/22-015398-001-original/2022	Mississippi
A/chicken/Minnesota/22-015398-002-original/2022	Mississippi
A/chicken/Minnesota/22-015759-001-original/2022	Mississippi
A/chicken/Minnesota/22-015759-002-original/2022	Mississippi
A/chicken/Minnesota/USDA-010993-001/2022	Mississippi
A/chicken/Minnesota/USDA-010993-004/2022	Mississippi
A/domestic_duck/Minnesota/22-010928-004-original/2022	Mississippi
A/duck/Minnesota/22-013221-003-original/2022	Mississippi
A/duck/Minnesota/22-013221-004-original/2022	Mississippi
A/duck/Minnesota/22-014295-003-original/2022	Mississippi
A/duck/Minnesota/UGAI22-3834/2022	Mississippi
A/fox/Minnesota/22-014182-001-original/2022	Mississippi
A/fox/Minnesota/22-016487-001-original/2022	Mississippi
A/goose/Minnesota/22-013221-002-original/2022	Mississippi
A/goose/Minnesota/22-014294-007-original/2022	Mississippi
A/goose/Minnesota/USDA-010355-002/2022	Mississippi
A/Great_Horned_Owl/Minnesota/USDA-010354-001/2022	Mississippi
A/Great_Horned_Owl/Minnesota/USDA-012032-001/2022	Mississippi
A/Great_Horned_Owl/Minnesota/USDA-012305-001/2022	Mississippi
A/Great_Horned_Owl/Minnesota/USDA-012668-013/2022	Mississippi
A/Greater_White-fronted_Goose/Minnesota/USDA-011228-001/2022	Mississippi
A/guinea_fowl/Minnesota/22-010928-003-original/2022	Mississippi
A/red_fox/Minnesota/22-014661-002-original/2022	Mississippi
A/Red-shouldered_Hawk/Minnesota/USDA-012931-009/2022	Mississippi
A/red-tailed_hawk/Minnesota/23-010018-001-original/2023	Mississippi
A/Red-tailed_Hawk/Minnesota/USDA-011871-001/2022	Mississippi
A/Red-tailed_Hawk/Minnesota/USDA-011871-004/2022	Mississippi
A/Red-tailed_Hawk/Minnesota/USDA-012668-002/2022	Mississippi
A/Red-tailed_Hawk/Minnesota/USDA-012931-004/2022	Mississippi
A/Ross_s_Goose/Minnesota/USDA-012029-001/2022	Mississippi
A/turkey/Minnesota/22-010085-001-original/2022	Mississippi
A/turkey/Minnesota/22-010085-002-original/2022	Mississippi
A/turkey/Minnesota/22-010312-001-original/2022	Mississippi
A/turkey/Minnesota/22-010312-004-original/2022	Mississippi
A/turkey/Minnesota/22-010928-002-original/2022	Mississippi
A/turkey/Minnesota/22-011141-001-original/2022	Mississippi
A/turkey/Minnesota/22-011141-002-original/2022	Mississippi
A/turkey/Minnesota/22-011142-001-original/2022	Mississippi
A/turkey/Minnesota/22-011142-002-original/2022	Mississippi
A/turkey/Minnesota/22-011790-002-original/2022	Mississippi
A/turkey/Minnesota/22-011792-001-original/2022	Mississippi
A/turkey/Minnesota/22-011792-002-original/2022	Mississippi
A/turkey/Minnesota/22-011796-001-original/2022	Mississippi
A/turkey/Minnesota/22-011796-002-original/2022	Mississippi
A/turkey/Minnesota/22-012034-001-original/2022	Mississippi
A/turkey/Minnesota/22-012036-001-original/2022	Mississippi
A/turkey/Minnesota/22-012036-002-original/2022	Mississippi
A/turkey/Minnesota/22-012123-001-original/2022	Mississippi
A/turkey/Minnesota/22-012125-001-original/2022	Mississippi
A/turkey/Minnesota/22-012125-002-original/2022	Mississippi
A/turkey/Minnesota/22-012126-002-original/2022	Mississippi
A/turkey/Minnesota/22-012126-003-original/2022	Mississippi
A/turkey/Minnesota/22-012285-001-original/2022	Mississippi
A/turkey/Minnesota/22-012285-002-original/2022	Mississippi
A/turkey/Minnesota/22-014294-003-original/2022	Mississippi
A/turkey/Minnesota/22-014294-006-original/2022	Mississippi
A/turkey/Minnesota/22-015400-001-original/2022	Mississippi
A/turkey/Minnesota/22-015400-002-original/2022	Mississippi
A/turkey/Minnesota/22-015759-003-original/2022	Mississippi
A/turkey/Minnesota/22-015885-001-original/2022	Mississippi
A/turkey/Minnesota/22-015885-002-original/2022	Mississippi
A/turkey/Minnesota/22-033929-001-original/2022	Mississippi
A/turkey/Minnesota/22-034260-001-original/2022	Mississippi
A/turkey/Minnesota/22-036547-001-original/2022	Mississippi
A/turkey/Minnesota/USDA-010085-001/2022	Mississippi
A/turkey/Minnesota/USDA-010085-002/2022	Mississippi
A/turkey/Minnesota/USDA-010085-003/2022	Mississippi
A/turkey/Minnesota/USDA-010312-001/2022	Mississippi
A/turkey/Minnesota/USDA-011141-001/2022	Mississippi
A/turkey/Minnesota/USDA-011141-002/2022	Mississippi
A/turkey/Minnesota/USDA-011141-003/2022	Mississippi
A/turkey/Minnesota/USDA-011142-001/2022	Mississippi
A/turkey/Minnesota/USDA-011790-002/2022	Mississippi
A/turkey/Minnesota/USDA-011792-001/2022	Mississippi
A/turkey/Minnesota/USDA-011792-002/2022	Mississippi
A/turkey/Minnesota/USDA-011792-003/2022	Mississippi
A/turkey/Minnesota/USDA-011792-004/2022	Mississippi
A/turkey/Minnesota/USDA-011796-001/2022	Mississippi
A/turkey/Minnesota/USDA-011796-002/2022	Mississippi
A/turkey/Minnesota/USDA-012034-001/2022	Mississippi
A/turkey/Minnesota/USDA-012036-001/2022	Mississippi
A/turkey/Minnesota/USDA-012123-001/2022	Mississippi
A/turkey/Minnesota/USDA-012125-001/2022	Mississippi
A/turkey/Minnesota/USDA-012125-003/2022	Mississippi
A/turkey/Minnesota/USDA-012126-002/2022	Mississippi
A/turkey/Minnesota/USDA-012126-003/2022	Mississippi
A/turkey/Minnesota/USDA-012285-001/2022	Mississippi
A/Wood_Duck/Minnesota/USDA-011225-001/2022	Mississippi
A/Wood_Duck/Minnesota/USDA-012000-003/2022	Mississippi
A/Wood_Duck/Minnesota/USDA-012773-003/2022	Mississippi
A/chicken/Missouri/22-037522-001-original/2022	Mississippi
A/turkey/Missouri/22-038012-001-original/2022	Mississippi
A/chicken/Ohio/OH22-20542-1/2022	Mississippi
A/chicken/Ohio/OH22-20542-2/2022	Mississippi
A/brown_pelican/Panama/22-041124-001-original/2022	Mississippi
A/chicken/Panama/23-004630-005-original/2023	Mississippi
A/domestic_goose/Tennessee/22-036130-001-original/2022	Mississippi
A/Backyard_bird/Wisconsin/USDA-013183-002/2022	Mississippi
A/Backyard_bird/Wisconsin/USDA-013183-003/2022	Mississippi
A/Backyard_bird/Wisconsin/USDA-013183-004/2022	Mississippi
A/Backyard_bird/Wisconsin/USDA-013183-005/2022	Mississippi
A/bobcat/Wisconsin/22-016051-001-original/2022	Mississippi
A/chicken/Wisconsin/22-034812-002-original/2022	Mississippi
A/domestic_duck/Wisconsin/22-013183-004-original/2022	Mississippi
A/fisher/Wisconsin/22-019946-001-original/2022	Mississippi
A/guinea_fowl/Wisconsin/22-013183-003-original/2022	Mississippi
A/Hooded_Merganser/Wisconsin/USDA-011029-001/2022	Mississippi
A/Hooded_Merganser/Wisconsin/USDA-011817-001/2022	Mississippi
A/peacock/Wisconsin/22-013183-005-original/2022	Mississippi
A/turkey/Wisconsin/22-012973-001-original/2022	Mississippi
A/turkey/Wisconsin/22-012974-001-original/2022	Mississippi
A/turkey/Wisconsin/22-012974-002-original/2022	Mississippi
A/turkey/Wisconsin/22-013183-002-original/2022	Mississippi
A/turkey/Wisconsin/22-013447-001-original/2022	Mississippi
A/turkey/Wisconsin/22-013447-002-original/2022	Mississippi
A/turkey/Wisconsin/22-013448-001-original/2022	Mississippi
A/turkey/Wisconsin/22-013448-002-original/2022	Mississippi
A/turkey/Wisconsin/22-014125-001-original/2022	Mississippi
A/turkey/Wisconsin/22-014126-001-original/2022	Mississippi
A/turkey/Wisconsin/22-014126-002-original/2022	Mississippi
A/turkey/Wisconsin/22-014948-001-original/2022	Mississippi
A/turkey/Wisconsin/USDA-012973-001/2022	Mississippi
A/turkey/Wisconsin/USDA-012974-001/2022	Mississippi
A/chicken/Alaska/22-037940-001-original/2022	NA - Alaska
A/goose/Alaska/USDA-013831-003/2022	NA - Alaska
A/red_fox/Alaska/22-019272-001-original/2022	NA - Alaska
A/turkey/Alaska/22-032677-004-original/2022	NA - Alaska
A/Chile/25945/2023	Pacific
A/pelican/Antofagasta/228244-2/2022	Pacific
A/pelican/Antofagasta/228246-2/2022	Pacific
A/pelican/Antofagasta/228246-3/2022	Pacific
A/pelican/Antofagasta/228318-1/2022	Pacific
A/turkey_vulture/Antofagasta/228252-1/2022	Pacific
A/chicken/Araucania/239189-2/2023	Pacific
A/chicken/Araucania/239569-1/2023	Pacific
A/chicken/Araucania/239569-2/2023	Pacific
A/chicken/Araucania/240481-1/2023	Pacific
A/chicken/Araucania/241892-2/2023	Pacific
A/chicken/Araucania/241914-1/2023	Pacific
A/goose/Araucania/239189-1/2023	Pacific
A/great_egret/Araucania/240518/2023	Pacific
A/turkey/Araucania/241892-3/2023	Pacific
A/elegant_tern/Arica_y_Parinacota/229476-1/2022	Pacific
A/sanderling/Arica_y_Parinacota/230758-1/2022	Pacific
A/sanderling/Arica_y_Parinacota/240265/2023	Pacific
A/sea_lion/Arica_y_Parinacota/240270-1/2023	Pacific
A/chicken/Arizona/22-035006-002-original/2022	Pacific
A/chicken/Arizona/22-035241-003-original/2022	Pacific
A/pelican/Atacama/229424-2/2022	Pacific
A/pelican/Atacama/229450-2/2022	Pacific
A/pelican/Atacama/230158-2/2022	Pacific
A/american_white_pelican/BC/AIVPHL-148/2022	Pacific
A/cackling_goose/BC/AIVPHL-284/2022	Pacific
A/chicken/BC/AIVPHL-188/2022	Pacific
A/glaucous-winged_gull/BC/AIVPHL-312/2022	Pacific
A/great_blue_heron/BC/AIVPHL-289/2022	Pacific
A/lesser_snow_goose/BC/AIVPHL-292/2022	Pacific
A/pelican/BC/AIVPHL-229/2022	Pacific
A/pelican/BC/AIVPHL-230/2022	Pacific
A/rough-legged_hawk/BC/AIVPHL-352/2023	Pacific
A/trumpeter_swan/BC/AIVPHL-270/2022	Pacific
A/chicken/Bolivar/ICA-3500/2022	Pacific
A/duck/California/T2202390/2022	Pacific
A/great_horned_owl/California/23-006649-001-original/2023	Pacific
A/Muscovy_duck/California/22-034335-001-original/2022	Pacific
A/Pekin_duck/California/22-036722-001-original/2022	Pacific
A/peregrine_falcon/California/23-011277-001-original/2023	Pacific
A/red-tailed_hawk/California/23-006644-003-original/2023	Pacific
A/sanderling/California/23-005401-001-original/2023	Pacific
A/sanderling/California/23-006644-001-original/2023	Pacific
A/turkey_vulture/California/23-016941-001-original/2023	Pacific
A/gray_gull/Chile/C61947/2022	Pacific
A/black_skimmer/Chile/C61962/2022	Pacific
A/Gull/Chile/7023-2/2022	Pacific
A/Gull/Chile/7023-3/2022	Pacific
A/Pelican/Chile/6618-1/2022	Pacific
A/Pelican/Chile/6618-2/2022	Pacific
A/Pelican/Chile/6924-1/2022	Pacific
A/Pelican/Chile/6955-3/2022	Pacific
A/Pelican/Chile/6958-1/2022	Pacific
A/Pelican/Chile/7087-1/2022	Pacific
A/humboldt_penguin/Coquimbo/239590/2023	Pacific
A/wildbird-Fregata-magnificens/Ecuador/IC03-4587/2023	Pacific
A/wildbird-Fregata-magnificens/Ecuador/IC06-4590/2023	Pacific
A/barn_owl/Idaho/23-013072-002-original/2023	Pacific
A/chicken/Idaho/22-014275-001-original/2022	Pacific
A/chicken/Idaho/22-014275-002-original/2022	Pacific
A/chicken/Idaho/22-014942-001-original/2022	Pacific
A/chicken/Idaho/22-015408-001-original/2022	Pacific
A/chicken/Idaho/22-015409-001-original/2022	Pacific
A/chicken/Idaho/22-015654-001-original/2022	Pacific
A/chicken/Idaho/22-015656-001-original/2022	Pacific
A/chicken/Idaho/22-015744-001-original/2022	Pacific
A/duck/Idaho/22-014275-003-original/2022	Pacific
A/duck/Idaho/22-015275-001-original/2022	Pacific
A/duck/Idaho/22-015275-002-original/2022	Pacific
A/great_horned_owl/Idaho/23-011169-003-original/2023	Pacific
A/great_horned_owl/Idaho/23-017158-001-original/2023	Pacific
A/magpie/Idaho/23-011169-002-original/2023	Pacific
A/skunk/Idaho/22-018976-004-original/2022	Pacific
A/skunk/Idaho/22-023547-001-original/2022	Pacific
A/striped_skunk/Idaho/22-037165-002-original/2022	Pacific
A/black_skimmer/Maule/240379/2023	Pacific
A/kelp_gull/Maule/239349/2023	Pacific
A/tern/Maule/238507/2023	Pacific
A/chicken/Nevada/22-032799-001-original/2022	Pacific
A/red-tailed_hawk/Nevada/23-012114-001-original/2023	Pacific
A/chicken/Nuble/239136/2023	Pacific
A/chicken/Nuble/240155/2023	Pacific
A/chicken/Nuble/240684/2023	Pacific
A/chicken/Nuble/241557-1/2023	Pacific
A/chicken/Nuble/241681-1/2023	Pacific
A/pelican/Nuble/233947-2/2023	Pacific
A/turkey/Nuble/240489-1/2023	Pacific
A/turkey/Nuble/241568-1/2023	Pacific
A/blackish_oystercatcher/OHiggins/240628/2023	Pacific
A/chicken/OHiggins/241252-1/2023	Pacific
A/chicken/OHiggins/241252-3/2023	Pacific
A/chicken/OHiggins/241252-6/2023	Pacific
A/chiloe_wigeon/OHiggins/240893-2/2023	Pacific
A/pelican/OHiggins/233663-1/2023	Pacific
A/pelican/OHiggins/233721-1/2023	Pacific
A/Caspian_tern/Oregon/23-018836-001-original/2023	Pacific
A/Caspian_tern/Oregon/23-018836-002-original/2023	Pacific
A/Caspian_tern/Oregon/23-018836-003-original/2023	Pacific
A/chicken/Oregon/22-035197-001-original/2022	Pacific
A/chicken/Oregon/22-037712-001-original/2022	Pacific
A/sanderling/Oregon/23-008234-001-original/2023	Pacific
A/sanderling/Oregon/23-011964-001-original/2023	Pacific
A/Pelecanus/Peru/VFAR-140/2022	Pacific
A/pelican/Peru/PIU-013/2022	Pacific
A/pelican/Peru/PIU-SER013/2022	Pacific
A/sea_lion/Peru/TAC-INS-011/2023	Pacific
A/guanay_cormorant/Peru/CAL-INS-009/2023	Pacific
A/gull/Peru/LIM-INS-006/2023	Pacific
A/peruvian_booby/Peru/CAL-INS-007/2023	Pacific
A/peruvian_booby/Peru/CAL-INS-008/2023	Pacific
A/peruvian_booby/Peru/LIM-INS-004/2023	Pacific
A/avian/Peru/AISA0446/2022	Pacific
A/avian/Peru/AISA0451/2022	Pacific
A/Belcher_gull/Peru/UNMSM-A267/2022	Pacific
A/brown_booby/Peru/23-005629-003-original/2022	Pacific
A/chicken/Peru/23-005607-001-original/2022	Pacific
A/chicken/Peru/23-005607-002-original/2022	Pacific
A/chicken/Peru/23-005607-003-original/2022	Pacific
A/chicken/Peru/AIS0539/2022	Pacific
A/chicken/Peru/AIS0540/2022	Pacific
A/chicken/Peru/AIS0542/2022	Pacific
A/chicken/Peru/AIS0543/2022	Pacific
A/chicken/Peru/AIS0544/2022	Pacific
A/chicken/Peru/AIS0546/2022	Pacific
A/chicken/Peru/AIS0548/2022	Pacific
A/chicken/Peru/AIS0549/2022	Pacific
A/chicken/Peru/AIS0550/2022	Pacific
A/chicken/Peru/AIS0551/2022	Pacific
A/chicken/Peru/LAM-INS-002/2022	Pacific
A/chicken/Peru/LIM-INS-003/2022	Pacific
A/dolphin/Peru/PIU-002/2022	Pacific
A/dolphin/Peru/PIU-SER002/2022	Pacific
A/duck/Peru/CAL-INS-013/2023	Pacific
A/guanay_cormorant/Peru/PIU-024/2022	Pacific
A/Guanay_cormorant/Peru/PIU-SER024/2022	Pacific
A/Guanay_cormorant/Peru/UNMSM-A275/2022	Pacific
A/lion/Peru/AIS0554/2023	Pacific
A/owl/Peru/23-005629-001-original/2022	Pacific
A/pelican/Peru/AIS0538/2022	Pacific
A/pelican/Peru/AIS0541/2022	Pacific
A/pelican/Peru/AISA0464/2022	Pacific
A/pelican/Peru/PIU-019/2022	Pacific
A/pelican/Peru/PIU-028/2022	Pacific
A/pelican/Peru/PIU-SER019/2022	Pacific
A/pelican/Peru/PIU-SER028/2022	Pacific
A/peruvian_booby/Peru/LIM-INS-012/2023	Pacific
A/Peruvian_booby/Peru/UNMSM-A296/2022	Pacific
A/sanderling/Peru/PIU-005/2022	Pacific
A/Sanderling/Peru/PIU-SER005/2022	Pacific
A/sea_lion/Peru/AQP-SER00K/2023	Pacific
A/Sea_Lion/Peru/LIM-SER036/2023	Pacific
A/sea_lion/Peru/TAC-INS-010/2023	Pacific
A/south_american_sea_lion/Peru/AQP-SER00K/2023	Pacific
A/South_American_Sea_Lion/Peru/LIM-SER036/2023	Pacific
A/gray_gull/Tarapaca/232825-1/2023	Pacific
A/pelican/Tarapaca/227436-2/2022	Pacific
A/American_crow/Utah/23-007867-006-original/2023	Pacific
A/chicken/Utah/22-015245-001-original/2022	Pacific
A/duck/Utah/22-014481-001-original/2022	Pacific
A/goose/Utah/22-015245-002-original/2022	Pacific
A/guinea_fowl/Utah/22-014481-002-original/2022	Pacific
A/turkey_vulture/Utah/23-012747-001-original/2023	Pacific
A/turkey_vulture/Utah/23-014334-001-original/2023	Pacific
A/turkey_vulture/Utah/23-014335-001-original/2023	Pacific
A/turkey/Utah/22-013612-001-original/2022	Pacific
A/turkey/Utah/22-031721-004-original/2022	Pacific
A/turkey/Utah/22-031727-001-original/2022	Pacific
A/turkey/Utah/22-032405-001-original/2022	Pacific
A/turkey/Utah/22-032657-001-original/2022	Pacific
A/turkey/Utah/22-033401-002-original/2022	Pacific
A/turkey/Utah/22-033909-001-original/2022	Pacific
A/turkey/Utah/USDA-012960-001/2022	Pacific
A/pelican/Valparaiso/233091-2/2023	Pacific
A/pelican/Valparaiso/233091-1/2023	Pacific
A/pelican/Valparaiso/233418-1/2023	Pacific
A/pelican/Valparaiso/233450-1/2023	Pacific
A/pelican/Valparaiso/234040/2023	Pacific
A/Caspian_tern/Washington/23-021119-003-original/2023	Pacific
A/Caspian_tern/Washington/23-023703-001-original/2023	Pacific
A/Caspian_tern/Washington/23-023703-002-original/2023	Pacific
A/Caspian_tern/Washington/23-024996-001-original/2023	Pacific
A/Caspian_tern/Washington/23-025001-001-original/2023	Pacific
A/Caspian_tern/Washington/23-025001-004-original/2023	Pacific
A/chicken/Washington/22-035749-001-original/2022	Pacific
A/harbor_seal/Washington/23-025744-001-original/2023	Pacific
A/harbor_seal/Washington/23-025744-002-original/2023	Pacific
A/harbor_seal/Washington/23-025991-001-original/2023	Pacific
A/harbor_seal/Washington/23-026504-001-original/2023	Pacific
A/harbor_seal/Washington/23-026504-002-original/2023	Pacific
A/skunk/Washington/22-019274-001-original/2022	Pacific
A/skunk/Washington/22-019274-004-original/2022	Pacific
A/Western_screech_owl/Washington/23-010027-001-original/2023	Pacific
A/chicken/Nebraska/22-013105-001-original/2022	Central

## Sheet: B4.1
GISAID ID	Flyway
A/Bald_Eagle/New_York/USDA-013006-001/2022	Atlantic
A/Bald_Eagle/North_Carolina/USDA-006530-002/2022	Atlantic
A/bald_eagle/North_Carolina/W22-140/2022	Atlantic
A/goose/New_Hampshire/USDA-010920-002/2022	Atlantic
A/Green-winged_Teal/North_Carolina/USDA-004372-001/2022	Atlantic
A/American_Crow/AB/FAV-0833-16/2022	Central
A/Black-Billed_Magpie/AB/FAV-0505-53/2022	Central
A/Canada_Goose/AB/FAV-0505-08/2022	Central
A/Canada_Goose/AB/FAV-0505-31/2022	Central
A/Great_Horned_Owl/AB/FAV-0505-52/2022	Central
A/Great_Horned_Owl/AB/FAV-0505-57/2022	Central
A/Great_Horned_Owl/AB/FAV-0505-58/2022	Central
A/Red_Fox/AB/FAV-0835-02/2022	Central
A/Skunk/AB/FAV-0416-01/2022	Central
A/Skunk/AB/FAV-0416-03/2022	Central
A/Skunk/AB/FAV-0835-05/2022	Central
A/Skunk/AB/FAV-0835-07/2022	Central
A/Skunk/AB/FAV-0835-10/2022	Central
A/red-tailed_hawk/Colorado/23-005080-001-original/2023	Central
A/American_Pelican/Montana/USDA-012936-005/2022	Central
A/Backyard_bird/Montana/USDA-010445-001/2022	Central
A/Backyard_bird/Montana/USDA-010445-003/2022	Central
A/Cascade_duck/Montana/22-010454-001-original/2022	Central
A/Cascade_duck/Montana/22-010454-003-original/2022	Central
A/chicken/Montana/22-010445-001-original/2022	Central
A/chicken/Montana/22-010445-003-original/2022	Central
A/chicken/Montana/22-010923-004-original/2022	Central
A/chicken/Montana/22-010923-005-original/2022	Central
A/chicken/Montana/22-012040-001-original/2022	Central
A/chicken/Montana/22-013053-001-original/2022	Central
A/chicken/Montana/22-013053-002-original/2022	Central
A/chicken/Montana/22-013056-002-original/2022	Central
A/chicken/Montana/22-013942-001-original/2022	Central
A/chicken/Montana/22-013942-002-original/2022	Central
A/chicken/Montana/USDA-010923-004/2022	Central
A/chicken/Montana/USDA-010923-006/2022	Central
A/chicken/Montana/USDA-012040-001/2022	Central
A/chicken/Montana/USDA-012040-003/2022	Central
A/chicken/Montana/USDA-013053-001/2022	Central
A/chicken/Montana/USDA-013053-002/2022	Central
A/chicken/Montana/USDA-013056-002/2022	Central
A/Duck/Montana/USDA-010454-001/2022	Central
A/Duck/Montana/USDA-010454-003/2022	Central
A/Duck/Montana/USDA-012040-005/2022	Central
A/Duck/Montana/USDA-012040-007/2022	Central
A/goose/Montana/USDA-011285-001/2022	Central
A/goose/Montana/USDA-012541-001/2022	Central
A/great_horned_owl/Montana/23-004958-001-original/2023	Central
A/Heron/Montana/USDA-012936-012/2022	Central
A/mallard/Montana/22-012040-005-original/2022	Central
A/Snow_Goose/Montana/USDA-011287-001/2022	Central
A/Snow_Goose/Montana/USDA-012013-002/2022	Central
A/turkey_vulture/Montana/23-016828-001-original/2023	Central
A/Vulture/Montana/USDA-012936-008/2022	Central
A/Vulture/Montana/USDA-012936-009/2022	Central
A/Vulture/Montana/USDA-012936-011/2022	Central
A/Wild_turkey/Montana/USDA-012657-001/2022	Central
A/Wild_turkey/Montana/USDA-012657-002/2022	Central
A/bald_eagle/Wyoming/22-013015-001-original/2022	Central
A/Bald_Eagle/Wyoming/USDA-013015-001/2022	Central
A/chicken/Wyoming/22-014918-001-original/2022	Central
A/chicken/Wyoming/22-014920-001-original/2022	Central
A/goose/Wyoming/USDA-010159-001/2022	Central
A/Great_Horned_Owl/Wyoming/USDA-010158-001/2022	Central
A/Great_Horned_Owl/Wyoming/USDA-010158-002/2022	Central
A/Magpie/Wyoming/USDA-012665-002/2022	Central
A/Skunk/MB/FAV-470/2022	Mississippi
A/Backyard_bird/Alaska/USDA-013107-001/2022	NA- Alaska
A/chicken/Alaska/22-013107-001-original/2022	NA- Alaska
A/Backyard_bird/Alaska/USDA-013107-002/2022	NA- Alaska
A/black_bear/Alaska/22-036396-001-original/2022	NA- Alaska
A/chicken/Alaska/22-013107-002-original/2022	NA- Alaska
A/goose/Alaska/USDA-013831-002/2022	NA- Alaska
A/bald_eagle/BC/AIVPHL-15/2022	Pacific
A/bald_eagle/BC/AIVPHL-199/2022	Pacific
A/green-winged_teal/BC/AIVPHL-334/2022	Pacific
A/avian/BC/AIVPHL-52/2022	Pacific
A/bald_eagle/BC/AIVPHL-17/2022	Pacific
A/bald_eagle/BC/AIVPHL-228/2022	Pacific
A/bald_eagle/BC/AIVPHL-273/2022	Pacific
A/bald_eagle/BC/AIVPHL-58/2022	Pacific
A/bald_eagle/BC/AIVPHL-82/2022	Pacific
A/Broiler_chicken/BC/FAV-0228-OS/2022	Pacific
A/Broiler_Chicken/BC/FAV-0228/2022_(H5N1)	Pacific
A/canada_goose/BC/AIVPHL-152/2022	Pacific
A/canada_goose/BC/AIVPHL-156/2022	Pacific
A/canada_goose/BC/AIVPHL-164/2022	Pacific
A/canada_goose/BC/AIVPHL-167/2022	Pacific
A/canada_goose/BC/AIVPHL-176/2022	Pacific
A/canada_goose/BC/AIVPHL-186/2022	Pacific
A/canada_goose/BC/AIVPHL-195/2022	Pacific
A/canada_goose/BC/AIVPHL-203/2022	Pacific
A/canada_goose/BC/AIVPHL-218/2022	Pacific
A/canada_goose/BC/AIVPHL-221/2022	Pacific
A/canada_goose/BC/AIVPHL-225/2022	Pacific
A/canada_goose/BC/AIVPHL-226/2022	Pacific
A/canada_goose/BC/AIVPHL-233/2022	Pacific
A/canada_goose/BC/AIVPHL-238/2022	Pacific
A/canada_goose/BC/AIVPHL-242/2022	Pacific
A/canada_goose/BC/AIVPHL-243/2022	Pacific
A/canada_goose/BC/AIVPHL-251/2022	Pacific
A/canada_goose/BC/AIVPHL-64/2022	Pacific
A/canada_goose/BC/AIVPHL-84/2022	Pacific
A/chicken/BC/AIVPHL-122/2022	Pacific
A/chicken/BC/AIVPHL-127/2022	Pacific
A/chicken/BC/AIVPHL-19/2022	Pacific
A/chicken/BC/AIVPHL-20/2022	Pacific
A/chicken/BC/AIVPHL-21/2022	Pacific
A/chicken/BC/AIVPHL-22/2022	Pacific
A/chicken/BC/AIVPHL-23/2022	Pacific
A/chicken/BC/AIVPHL-24/2022	Pacific
A/chicken/BC/AIVPHL-25/2022	Pacific
A/chicken/BC/AIVPHL-27/2022	Pacific
A/chicken/BC/AIVPHL-29/2022	Pacific
A/chicken/BC/AIVPHL-30/2022	Pacific
A/chicken/BC/AIVPHL-31/2022	Pacific
A/chicken/BC/AIVPHL-35/2022	Pacific
A/chicken/BC/AIVPHL-39/2022	Pacific
A/chicken/BC/AIVPHL-41/2022	Pacific
A/chicken/BC/AIVPHL-68/2022	Pacific
A/Chicken/BC/FAV-0346-OS/2022	Pacific
A/Chicken/BC/FAV-0348-OS/2022	Pacific
A/Chicken/BC/FAV-0369-OS/2022	Pacific
A/Chicken/BC/FAV-0402-OS/2022	Pacific
A/coopers_hawk/BC/AIVPHL-231/2022	Pacific
A/duck/BC/AIVPHL-131/2022	Pacific
A/duck/BC/AIVPHL-135/2022	Pacific
A/duck/BC/AIVPHL-139/2022	Pacific
A/duck/BC/AIVPHL-74/2022	Pacific
A/glaucous-winged_gull/BC/AIVPHL-356/2023	Pacific
A/glaucous-winged_gull/BC/AIVPHL-80/2022	Pacific
A/goose/BC/AIVPHL-65/2022	Pacific
A/goose/BC/AIVPHL-69/2022	Pacific
A/great_blue_heron/BC/AIVPHL-147/2022	Pacific
A/great_blue_heron/BC/AIVPHL-165/2022	Pacific
A/great_blue_heron/BC/AIVPHL-209/2022	Pacific
A/great_horned_owl/BC/AIVPHL-174/2022	Pacific
A/great_horned_owl/BC/AIVPHL-85/2022	Pacific
A/green-winged_teal/BC/AIVPHL-342/2022	Pacific
A/layer_chicken/BC/AIVPHL-157/2022	Pacific
A/mallard/BC/AIVPHL-355/2023	Pacific
A/northern_shoveler/BC/AIVPHL-239/2022	Pacific
A/northern_shoveler/BC/AIVPHL-247/2022	Pacific
A/northwestern_crow/BC/AIVPHL-158/2022	Pacific
A/northwestern_crow/BC/AIVPHL-56/2022	Pacific
A/owl/BC/AIVPHL-179/2022	Pacific
A/red-breasted_merganser/BC/AIVPHL-219/2022	Pacific
A/snow_goose/BC/AIVPHL-13/2022	Pacific
A/snow_goose/BC/AIVPHL-14/2022	Pacific
A/wood_duck/BC/AIVPHL-108/2022	Pacific
A/wood_duck/BC/AIVPHL-172/2022	Pacific
A/wood_duck/BC/AIVPHL-240/2022	Pacific
A/Canada_goose/California/246038/2022	Pacific
A/great_horned_owl/California/23-005879-001-original/2023	Pacific
A/great_horned_owl/California/23-009156-002-original/2023	Pacific
A/peregrine_falcon/California/23-009161-001-original/2023	Pacific
A/snowy_egret/California/23-009161-004-original/2023	Pacific
A/turkey_vulture/California/23-005883-001-original/2023	Pacific
A/turkey/California/22-032159-001-original/2022	Pacific
A/Backyard_bird/Idaho/USDA-012045-001/2022	Pacific
A/Backyard_bird/Idaho/USDA-012045-002/2022	Pacific
A/chicken/Idaho/22-011336-001-original/2022	Pacific
A/chicken/Idaho/22-012045-001-original/2022	Pacific
A/chicken/Idaho/22-012045-002-original/2022	Pacific
A/chicken/Idaho/22-033409-001-original/2022	Pacific
A/chicken/Idaho/USDA-011336-001/2022	Pacific
A/duck/Idaho/22-012046-001-original/2022	Pacific
A/Duck/Idaho/USDA-012046-001/2022	Pacific
A/Duck/Idaho/USDA-012047-001/2022	Pacific
A/goose/Idaho/22-012047-001-original/2022	Pacific
A/chicken/Oregon/22-015228-001-original/2022	Pacific
A/chicken/Oregon/22-030743-001-original/2022	Pacific
A/chicken/Oregon/22-034833-001-original/2022	Pacific
A/goose/Oregon/22-013779-001-original/2022	Pacific
A/fox/Utah/22-016402-001-original/2022	Pacific
A/duck/Washington/22-016021-001-original/2022	Pacific
A/duck/Washington/22-016021-002-original/2022	Pacific
A/chicken/Washington/22-013763-002-original/2022	Pacific
A/chicken/Washington/22-013763-003-original/2022	Pacific
A/chicken/Washington/22-014327-003-original/2022	Pacific
A/chicken/Washington/22-014449-001-original/2022	Pacific
A/chicken/Washington/22-014449-002-original/2022	Pacific
A/chicken/Washington/22-014739-001-original/2022	Pacific
A/chicken/Washington/22-014744-001-original/2022	Pacific
A/chicken/Washington/22-015210-001-original/2022	Pacific
A/domestic_goose/Washington/22-014023-001-original/2022	Pacific
A/duck/Washington/22-014327-001-original/2022	Pacific
A/duck/Washington/22-014327-002-original/2022	Pacific
A/goose/Washington/22-014450-001-original/2022	Pacific
A/goose/Washington/22-014744-003-original/2022	Pacific
A/goose/Washington/22-014744-004-original/2022	Pacific
A/turkey/Washington/22-014316-001-original/2022	Pacific
A/avian/BC/AIVPHL-47/2022	Pacific
A/bald_eagle/BC/AIVPHL-263/2022	Pacific
A/canada_goose/BC/AIVPHL-213/2022	Pacific
A/great_horned_owl/BC/AIVPHL-277/2022	Pacific
A/striped_skunk/BC/AIVPHL-118/2022	Pacific
